# Supplementary material for: Our lifestyles are back to ‘normal’, but is our mental health? Longitudinal assessment of psychological distress during the COVID-19 pandemic among Spanish adults: April 2021 to August 2022
Source: PLOS Glob Public Health. 2024 Jul 17;4(7):e0003389. doi: 10.1371/journal.pgph.0003389 (PMC11253917; doi:10.1371/journal.pgph.0003389)
Supplement: S1 Dataset — (XLSX) [file pgph.0003389.s004.xlsx]

## Sheet: COVID Project PlOS dataset
numericalId_w3	P2_w3	panelistSex_w3	P1_w3	P1R_w3	P3_w3	P5_w3	P6_w3	B2_1_w3	B2_2_w3	B2_3_w3	B2_4_w3	B2_5_w3	B2_6_w3	B2_7_w3	B2_8_w3	B2_9_w3	B2_10_w3	B2_11_w3	B2_12_w3	B2_13_w3	B2_14_w3	B2_15_w3	B2_16_w3	B2_17_w3	B2_18_w3	B2_19_w3	B2_20_w3	B2_21_w3	B2_1_w2	B2_2_w2	B2_3_w2	B2_4_w2	B2_5_w2	B2_6_w2	B2_7_w2	B2_8_w2	B2_9_w2	B2_10_w2	B2_11_w2	B2_12_w2	B2_13_w2	B2_14_w2	B2_15_w2	B2_16_w2	B2_17_w2	B2_18_w2	B2_19_w2	B2_20_w2	B2_21_w2
492601990	1	1	64	4	2	9	6	2	1	1	1	0	1	0	0	1	0	0	1	1	1	1	0	1	1	0	0	0	1	0	1	1	1	2	1	1	1	0	1	1	1	1	0	1	0	1	0	1	0
490882269	2	2	37	3	2	9	2	0	0	0	0	1	0	0	0	2	0	1	1	0	0	1	1	1	2	0	1	1	2	0	1	0	1	2	0	1	2	2	1	2	1	0	0	1	2	1	0	2	1
491847816	1	1	58	3	2	2	2	1	0	0	0	0	1	0	0	0	0	1	1	0	0	0	0	0	1	0	0	0	1	1	1	1	1	0	1	0	0	2	1	1	1	2	0	0	0	1	1	1	0
491626998	2	2	70	4	2	3	6	1	1	0	0	0	0	0	1	0	0	1	1	1	1	0	0	0	1	0	0	0	1	1	0	0	0	0	0	0	0	0	0	0	0	0	0	0	0	0	0	1	0
490970341	1	1	33	2	2	5	2	1	0	0	0	0	1	0	1	0	0	1	1	1	0	0	0	1	2	0	1	0	1	1	1	0	0	1	0	1	1	0	1	1	1	0	0	0	0	1	1	1	0
491298625	1	1	40	3	2	4	2	1	0	1	0	1	1	1	2	2	0	0	1	1	1	0	0	0	0	1	1	0	2	1	1	1	1	1	2	1	1	1	1	1	1	0	0	1	1	1	1	1	1
491685881	2	2	84	4	2	9	6	2	2	2	2	2	3	1	2	1	2	1	2	1	1	2	2	1	1	1	2	1	2	2	0	1	2	1	1	1	1	2	2	1	1	2	2	1	1	1	2	2	2
491783229	2	2	45	3	2	2	8	1	0	1	0	1	1	0	0	1	1	1	1	1	0	0	1	1	1	1	2	0	1	0	1	0	1	2	0	1	0	1	2	2	1	0	2	1	1	1	1	1	0
491626047	1	1	64	4	2	4	9	0	0	0	0	0	0	0	0	0	0	0	0	1	0	0	0	0	0	0	0	0	0	0	0	0	0	0	0	0	0	0	0	0	0	0	0	0	0	1	0	0	0
491854275	2	2	58	3	2	9	4	0	0	0	0	0	0	0	0	0	0	0	0	0	0	0	0	0	0	0	0	0	0	0	0	0	0	0	0	0	0	0	0	0	0	0	0	0	0	0	0	0	0
491856519	2	2	44	3	2	3	2	1	0	1	0	2	1	0	1	0	2	1	1	2	1	0	2	0	1	0	0	0	1	0	1	0	1	0	1	1	0	2	2	2	3	0	0	1	0	2	1	1	0
491640638	1	1	69	4	2	2	6	1	1	1	0	1	2	0	1	1	0	1	1	1	0	0	1	0	1	0	0	0	1	1	1	0	2	1	1	1	1	2	1	2	2	2	1	2	0	1	2	2	0
491742386	1	1	40	3	2	4	1	3	0	1	1	1	2	0	1	2	1	3	2	1	2	2	0	1	3	2	2	0	2	0	0	1	1	1	1	1	3	0	2	3	3	0	2	0	1	2	2	1	0
491611516	2	2	47	3	2	2	5	2	1	0	1	1	1	0	1	0	1	1	1	1	1	0	0	0	2	0	0	0	1	1	0	1	0	0	0	1	0	0	0	1	0	0	0	0	0	1	0	0	0
491809722	2	2	35	3	2	2	2	0	0	1	0	1	1	0	1	0	1	1	1	1	0	0	0	1	1	0	1	0	1	0	0	0	0	2	0	0	0	1	1	1	2	0	1	1	1	2	0	0	1
491610673	1	1	52	3	2	2	1	2	2	2	2	2	2	2	2	3	2	1	1	2	2	1	2	2	2	2	2	2	2	1	2	2	2	2	1	2	1	1	2	2	2	1	2	3	2	1	1	2	1
491738077	2	2	42	3	2	2	4	2	1	3	1	2	0	0	1	2	3	0	2	3	2	3	2	3	3	1	1	2	2	0	1	1	1	2	1	1	1	2	2	2	2	1	1	1	1	1	1	2	2
491614710	1	1	69	4	2	4	6	0	0	1	0	0	0	0	0	0	1	0	0	1	0	0	1	1	0	0	0	1	0	0	1	0	0	0	0	0	0	1	0	0	1	0	0	1	1	0	1	0	1
490880150	1	1	32	2	2	9	3	1	0	0	0	0	0	0	2	0	1	1	0	2	0	0	0	1	1	0	1	0	1	0	0	0	1	1	0	1	1	0	1	1	1	1	0	1	1	1	2	2	0
492039013	1	1	69	4	5	9	6	0	0	0	0	0	0	0	0	0	0	0	0	0	0	0	0	0	0	0	0	0	0	0	0	0	0	0	0	0	0	0	0	0	0	0	0	0	0	0	0	0	0
491617439	1	1	46	3	1	1	2	1	0	1	0	1	0	0	1	1	1	1	2	1	0	1	1	1	1	0	0	0	1	0	1	0	0	0	0	0	1	1	1	1	1	0	1	0	1	1	1	0	1
491789830	1	1	52	3	1	9	6	1	1	0	0	0	0	0	1	0	0	1	1	1	0	0	1	0	0	0	0	0	0	0	0	0	0	0	0	0	0	0	0	0	0	0	0	0	0	0	0	0	0
492270966	1	1	42	3	1	2	2	0	0	0	0	0	0	0	0	0	0	0	0	0	0	0	0	0	0	0	0	0	1	0	0	0	0	0	0	0	0	0	0	1	1	0	0	0	0	0	0	0	1
491614555	1	1	63	4	2	4	6	0	0	0	0	0	0	0	0	0	0	0	0	0	0	0	0	0	0	0	0	0	0	0	0	0	0	0	0	0	0	0	0	0	0	0	0	0	0	0	0	0	0
490967404	1	1	27	2	1	5	2	0	0	0	0	0	0	0	1	0	0	0	0	0	0	0	0	0	0	0	0	0	2	1	0	0	1	0	1	1	0	1	1	1	0	0	0	0	0	1	0	0	0
491619905	1	1	45	3	4	3	2	1	1	0	0	1	0	0	1	0	1	0	0	1	0	0	0	0	0	0	1	1	0	1	0	0	0	0	1	0	0	1	0	0	1	0	0	0	1	1	0	0	0
491851957	1	1	44	3	1	3	2	1	2	2	1	2	2	2	2	2	1	2	2	1	2	2	2	1	2	2	2	2	1	1	2	2	2	2	2	1	1	1	2	2	1	2	1	2	2	2	1	2	2
491860586	1	1	56	3	2	2	1	0	1	0	0	0	0	0	0	0	0	0	0	1	0	0	0	0	0	0	0	0	0	0	0	0	0	0	0	0	0	0	0	0	0	0	0	0	0	0	0	0	0
491627906	1	1	64	4	2	4	6	0	0	0	0	0	0	0	0	0	0	0	0	0	0	0	0	0	0	0	0	0	0	0	0	0	0	0	0	0	0	0	0	0	0	0	0	0	0	0	0	0	0
491073169	1	1	79	4	2	1	6	2	2	2	2	2	2	2	2	2	2	2	2	2	2	2	2	2	2	2	2	2	1	0	1	1	1	0	1	1	1	1	1	1	1	0	0	1	1	1	1	0	1
491685726	1	1	67	4	2	4	6	0	0	0	0	0	0	0	0	0	0	0	0	0	0	0	0	0	0	0	0	0	0	0	0	0	0	0	0	0	0	0	0	0	0	0	0	0	0	0	0	0	0
491298027	1	1	79	4	2	3	6	1	2	0	0	0	0	1	0	0	0	1	2	1	0	0	0	1	0	0	0	0	0	1	0	0	0	0	1	0	1	0	0	2	1	0	0	0	1	0	0	1	0
491786689	1	1	33	2	2	2	2	1	1	0	1	0	2	0	1	0	0	1	0	1	0	0	0	0	2	0	0	1	2	2	0	0	1	0	0	0	0	0	2	2	3	1	1	0	1	1	0	0	0
490945761	1	1	71	4	2	9	6	0	1	0	0	0	0	0	0	0	0	0	0	0	0	0	0	0	0	0	0	0	0	0	1	0	0	0	0	0	0	0	0	0	0	0	0	0	0	0	0	0	0
491299162	1	1	74	4	2	3	6	0	0	0	0	0	0	0	0	0	0	0	0	0	0	0	0	0	0	0	0	0	0	0	0	0	0	2	0	0	0	0	2	0	0	0	0	1	0	2	1	0	0
490881688	1	1	30	2	1	2	3	1	1	1	1	1	2	0	1	1	0	2	1	0	0	0	2	1	0	0	0	0	1	1	3	0	2	3	0	0	1	1	2	2	2	0	2	3	2	3	2	2	1
491067793	1	1	59	3	2	2	2	0	0	0	0	0	0	0	1	0	0	0	0	1	0	0	1	0	0	0	0	0	1	0	1	0	0	0	0	0	0	0	0	0	0	0	0	0	0	0	0	0	0
491798451	1	1	39	3	2	9	2	0	1	0	0	1	0	1	0	0	0	1	1	1	0	0	0	0	0	0	0	0	0	1	0	0	1	0	0	1	0	1	0	1	1	0	0	1	1	0	0	0	0
491606524	1	1	66	4	2	3	6	0	0	0	0	0	0	0	0	0	1	1	0	1	0	0	1	0	1	0	0	0	0	0	0	0	0	1	0	0	0	0	1	0	1	1	0	0	0	1	0	0	0
492025705	1	1	56	3	2	5	2	0	0	1	0	0	0	0	0	0	0	0	0	1	2	0	0	0	0	0	0	0	2	0	0	0	1	2	0	2	0	2	2	2	2	2	2	2	0	2	0	0	2
491631964	1	1	51	3	2	2	2	0	0	2	0	3	3	0	0	0	3	2	2	3	2	0	3	3	3	0	0	3	3	3	2	3	3	3	3	3	3	3	3	3	3	3	3	3	3	3	3	3	3
491636122	1	1	78	4	2	2	6	0	1	0	0	1	0	0	0	0	0	0	0	0	0	0	0	0	0	1	0	0	0	2	0	1	0	0	0	0	0	0	1	0	0	0	0	0	0	0	1	0	0
491313870	1	1	69	4	2	6	1	0	0	0	0	0	0	0	0	0	0	0	0	0	0	0	0	0	0	0	0	0	1	0	0	0	0	1	0	1	1	0	1	1	0	1	0	0	0	1	1	0	0
492050468	1	1	33	2	1	3	1	1	0	1	0	1	1	0	1	1	1	1	1	1	0	1	1	0	1	1	1	1	2	0	0	0	0	0	1	0	0	0	0	1	2	2	0	0	0	0	0	0	0
492042816	1	1	85	4	2	2	6	1	0	1	0	1	0	1	1	0	0	2	1	1	1	0	1	0	1	0	1	1	0	0	2	1	1	0	0	1	1	1	1	2	2	2	0	2	0	1	1	2	0
491784150	1	1	43	3	1	2	6	0	0	0	0	1	0	0	0	0	0	1	1	0	1	0	0	0	1	0	0	0	0	0	0	0	1	0	0	1	0	0	0	0	1	1	0	0	0	1	0	0	0
491784084	1	1	53	3	1	2	1	0	0	0	0	0	0	0	0	0	0	0	0	0	0	0	0	0	0	0	0	0	0	0	0	0	0	0	0	0	0	0	0	0	0	0	0	1	0	0	0	0	0
490881675	1	1	34	2	1	2	5	1	1	1	2	2	1	3	1	2	2	3	2	1	2	2	3	2	3	2	2	1	0	0	2	0	2	2	0	0	0	3	0	2	3	0	1	2	3	3	0	1	2
491052729	1	1	45	3	2	3	3	1	1	1	1	1	1	1	0	1	0	1	1	0	1	0	1	1	0	0	1	1	0	0	0	0	0	0	0	0	0	0	0	0	0	0	0	0	0	0	0	0	0
491086051	1	1	57	3	1	2	5	0	0	0	0	0	0	0	0	0	0	0	0	0	0	0	0	0	0	0	0	0	0	0	0	0	0	0	0	0	0	0	1	1	0	0	0	0	0	0	0	0	0
491624669	1	1	44	3	1	1	5	0	0	1	0	2	0	0	0	0	2	0	0	1	0	1	2	1	1	0	0	1	0	0	2	0	2	0	0	0	0	1	0	1	3	1	0	2	2	2	0	1	2
491782973	1	1	54	3	2	3	3	1	0	0	0	0	0	0	0	0	0	1	1	0	0	0	0	0	0	0	0	0	1	1	0	1	0	0	0	0	0	0	1	1	0	0	0	0	0	0	0	0	0
491606479	1	1	72	4	5	3	6	0	0	0	0	0	0	0	0	0	0	0	0	1	0	0	0	0	1	0	0	0	0	0	0	0	0	0	0	0	0	0	0	0	0	1	0	0	0	0	0	0	0
491710785	1	1	64	4	2	1	9	0	0	0	0	0	0	0	0	0	0	0	0	0	0	0	0	0	0	0	0	0	0	0	0	0	0	0	0	0	0	0	0	0	1	0	0	0	0	0	0	0	0
491610330	1	1	63	4	2	3	2	1	1	0	0	1	0	0	0	0	0	0	1	0	0	0	0	0	0	0	0	0	1	2	1	0	1	0	0	1	0	1	1	1	1	1	0	1	0	1	1	0	1
491791272	1	1	51	3	2	2	2	1	0	0	0	0	0	0	1	0	0	1	1	1	0	0	0	0	1	0	0	0	2	0	0	0	0	1	0	1	0	1	1	1	1	0	0	0	0	1	0	1	0
491299569	1	1	69	4	5	3	6	0	0	0	0	0	0	0	0	0	0	0	0	0	0	0	0	0	0	0	0	0	0	0	0	0	0	0	0	0	0	0	0	0	0	0	0	0	0	0	0	0	0
491611376	1	1	64	4	2	6	6	0	0	0	0	0	0	0	0	0	0	0	1	0	0	0	0	0	0	0	0	0	0	0	1	0	1	0	0	0	0	1	0	0	1	0	0	1	0	0	0	0	0
490924000	1	1	50	3	5	9	2	0	0	0	0	0	0	0	0	0	0	0	0	0	0	0	0	0	0	0	0	0	0	0	0	0	0	0	0	0	0	0	0	0	0	0	0	0	0	0	0	0	0
491661680	1	1	49	3	1	2	2	1	0	1	0	0	3	0	2	0	1	1	1	1	0	0	1	2	1	0	0	2	2	0	1	0	1	1	0	0	0	1	2	1	2	1	1	0	2	0	1	0	2
491329934	1	1	65	4	5	2	6	0	0	2	1	1	0	0	0	1	1	1	0	1	0	1	1	0	0	0	0	1	1	1	1	0	1	1	0	0	1	2	0	1	2	0	1	2	0	2	0	1	2
491789531	1	1	74	4	2	6	6	0	0	0	0	0	0	0	0	0	0	0	0	0	0	0	0	0	0	0	0	0	0	0	1	0	0	0	0	0	0	0	0	0	0	1	0	0	0	0	0	0	0
490928161	1	1	27	2	1	9	2	0	0	1	0	0	0	0	0	0	0	0	0	0	0	0	0	0	0	0	0	0	0	0	1	0	0	0	0	0	0	0	0	0	0	0	0	1	0	1	0	0	0
491688768	1	1	53	3	2	4	1	0	0	0	0	0	0	0	0	0	0	0	0	0	0	0	0	0	0	0	0	0	1	0	0	0	0	1	0	0	0	0	1	1	1	1	0	0	0	1	0	0	0
493115847	1	1	58	3	2	2	5	1	1	1	1	1	1	0	1	0	1	1	1	1	1	0	1	1	1	1	1	1	1	1	1	1	2	1	0	0	1	1	1	1	1	0	0	1	1	1	0	1	1
490888204	1	1	28	2	1	9	5	1	0	1	1	1	1	0	1	1	2	1	1	1	0	0	0	0	1	0	1	1	1	0	1	0	1	1	0	1	1	1	1	1	1	1	0	1	1	1	1	1	1
491300077	1	1	78	4	2	3	6	0	0	0	0	0	0	0	0	0	0	0	0	0	0	0	0	0	0	0	0	0	0	0	0	0	0	0	0	0	0	0	1	0	0	3	0	0	0	0	0	0	0
491297526	1	1	68	4	2	9	6	0	0	0	0	0	0	0	0	0	0	0	0	0	0	0	0	0	0	0	0	0	0	0	0	0	0	0	0	0	0	0	0	0	0	0	0	0	0	0	0	0	0
491973622	1	1	36	3	1	3	2	3	3	2	0	3	1	0	3	2	3	3	3	3	2	3	1	3	2	3	1	2	2	1	2	0	2	2	0	1	2	3	2	1	3	2	1	3	3	3	2	3	2
491606867	1	1	66	4	2	5	6	1	0	0	0	0	0	0	0	0	0	1	1	1	0	0	0	0	1	0	0	0	2	0	1	0	3	0	0	1	2	1	1	1	3	0	1	1	0	3	1	1	1
491611929	3	1	44	3	2	1	2	0	0	0	0	0	0	0	0	0	0	0	0	0	0	0	0	0	0	0	0	0	3	3	3	3	3	3	3	3	3	3	3	3	3	3	3	3	3	3	3	3	3
490886428	1	1	33	2	1	4	3	0	0	0	0	0	0	0	0	0	0	0	0	0	0	0	0	0	0	0	0	0	0	0	0	0	0	0	0	0	0	0	0	0	0	0	0	0	0	0	0	0	0
491298485	1	1	64	4	2	3	2	0	0	1	0	0	0	0	0	0	0	0	1	1	0	0	0	0	0	1	1	0	1	1	0	0	0	0	0	0	0	1	0	2	0	0	0	0	0	1	2	0	0
491613396	1	1	65	4	2	3	6	0	0	0	0	0	0	0	0	0	0	0	0	0	0	0	0	0	0	0	0	0	0	0	0	0	0	0	0	0	0	0	0	0	0	0	0	0	0	0	0	0	0
490881803	1	1	28	2	1	9	2	1	0	0	0	1	0	1	0	0	0	0	0	0	0	2	0	0	0	1	0	0	0	0	0	0	0	0	0	0	0	0	1	1	0	0	0	0	0	0	1	0	0
491301172	3	1	63	4	2	1	5	0	1	1	0	0	0	0	0	0	0	0	0	0	0	0	0	0	0	0	0	0	0	1	0	0	0	0	0	0	0	0	0	0	0	0	0	0	0	0	0	0	0
491785370	1	1	65	4	2	4	6	1	0	1	1	1	1	0	1	1	1	1	1	1	1	1	0	0	1	1	1	0	1	0	1	1	1	1	0	0	2	1	1	1	2	1	1	1	0	1	1	1	0
491614739	1	1	52	3	2	3	1	0	0	0	0	0	0	0	0	0	0	0	0	0	0	0	0	0	0	0	0	0	0	1	0	0	0	0	0	1	0	0	0	1	0	0	0	0	0	0	0	0	0
491702297	1	1	40	3	2	1	5	1	0	1	1	0	1	0	0	0	0	1	1	1	0	0	2	0	0	1	0	0	0	1	0	0	0	0	0	0	0	0	0	0	0	0	0	0	0	0	0	0	0
491302670	1	1	60	3	2	3	6	0	0	0	0	0	0	0	0	0	0	0	0	0	0	0	0	0	1	0	0	0	0	0	0	0	0	0	0	0	0	0	0	0	0	0	0	0	0	0	0	0	0
491612365	1	1	63	4	2	4	4	0	1	0	1	0	0	0	0	0	1	1	1	1	0	0	0	0	0	1	0	0	0	0	0	0	0	0	0	0	0	0	0	1	1	0	0	0	1	0	0	0	0
491797907	1	1	49	3	2	5	2	1	0	0	0	0	0	0	0	0	0	0	1	1	0	0	0	0	1	0	0	0	0	0	1	0	0	0	0	0	0	1	0	1	1	0	0	0	0	0	0	0	0
490897118	1	1	30	2	1	9	2	3	2	0	0	3	0	0	3	0	1	3	1	3	0	0	0	2	2	3	3	1	2	0	0	0	0	0	0	0	0	2	0	3	2	0	0	1	1	2	0	0	1
491789441	1	1	43	3	1	2	2	0	0	0	0	0	0	0	0	0	0	0	0	1	0	0	0	0	1	0	0	0	3	0	1	1	3	1	0	2	0	3	2	2	3	0	0	3	1	3	0	2	2
491608963	1	1	54	3	2	2	2	0	0	0	0	0	0	0	0	0	0	0	0	0	0	0	0	0	0	0	0	0	0	0	0	0	0	0	0	0	0	0	0	0	0	1	0	0	0	0	0	0	0
491607807	1	1	64	4	2	9	3	1	0	0	0	0	0	0	1	1	0	0	0	1	0	0	0	0	0	0	0	0	0	1	0	0	0	0	0	1	1	0	0	1	1	0	0	1	0	1	0	0	0
491711130	1	1	42	3	2	4	1	0	0	0	0	0	0	0	2	0	0	0	0	0	0	0	0	0	1	0	0	0	1	0	0	0	0	0	0	0	0	0	1	1	1	0	0	0	0	1	0	0	1
491304289	1	1	73	4	2	2	6	0	0	1	0	1	0	0	0	0	1	0	0	0	0	0	1	0	0	0	0	0	0	0	0	0	0	0	0	0	0	0	0	0	0	0	0	0	0	0	0	0	0
491606085	1	1	66	4	2	5	6	0	0	0	0	0	0	0	0	0	0	0	0	0	0	0	1	0	0	0	0	0	0	0	0	0	0	0	0	0	0	1	0	0	0	3	0	1	0	0	0	0	0
490953470	1	1	33	2	2	5	8	2	1	1	2	2	0	1	1	2	3	0	2	2	1	0	3	3	1	1	1	3	1	1	0	1	1	0	0	1	0	0	0	0	1	1	0	0	0	0	1	0	0
491299251	1	1	68	4	2	3	6	0	0	0	0	0	0	0	0	0	0	0	0	0	0	0	0	0	0	0	0	0	0	0	0	0	0	0	0	0	0	0	0	0	1	0	0	0	0	0	0	0	0
490950802	1	1	37	3	1	9	5	0	0	1	0	1	0	0	0	1	1	1	1	1	0	0	0	2	0	0	0	1	0	0	0	0	0	0	0	1	0	1	1	1	2	0	0	0	2	0	0	0	0
490887671	1	1	55	3	4	1	5	1	1	1	1	1	0	0	1	1	1	1	1	1	1	1	1	1	1	1	0	1	1	1	1	1	1	1	0	0	1	1	1	1	1	1	0	1	1	1	1	1	1
491052784	3	1	34	2	2	2	2	3	0	2	0	3	2	0	1	3	1	1	1	2	2	1	3	3	1	0	2	2	3	0	2	0	3	1	0	0	3	3	1	2	3	1	1	3	2	3	1	1	2
492660438	1	1	30	2	1	2	1	0	0	1	0	0	0	0	0	1	0	0	0	0	0	1	0	0	0	0	0	0	0	1	3	0	0	2	1	2	0	1	0	2	0	2	0	1	3	2	0	1	2
490949340	1	1	75	4	2	2	6	0	0	0	0	0	0	0	0	0	0	0	0	0	0	0	0	0	0	0	0	0	0	0	0	0	0	0	0	0	0	0	0	0	0	0	0	0	0	0	0	0	0
491611814	1	1	78	4	2	9	6	0	0	0	0	0	0	0	0	0	0	0	0	0	0	0	0	0	0	0	0	0	0	0	1	0	0	0	0	0	0	0	1	1	1	0	0	0	0	0	0	0	0
491811362	1	1	69	4	2	2	6	0	0	0	0	0	0	0	0	0	0	0	0	0	0	0	0	0	0	0	0	0	0	0	0	0	0	0	0	0	0	0	0	0	0	0	0	0	0	0	0	0	0
491614772	1	1	76	4	2	9	6	0	0	0	0	0	0	0	0	0	0	0	0	0	0	0	0	0	0	0	0	0	0	0	0	0	0	0	0	0	0	0	0	0	0	0	0	0	0	0	0	0	0
491809802	1	1	32	2	2	2	5	0	0	0	0	0	0	0	0	2	0	0	1	0	0	1	0	0	1	0	0	0	1	0	0	1	1	0	0	0	2	1	0	1	1	1	2	0	0	0	1	1	0
493116283	1	1	49	3	2	9	1	0	0	0	0	0	0	0	0	0	0	0	0	0	0	0	0	0	0	0	0	0	0	0	0	0	0	0	0	0	0	0	1	0	0	0	0	0	0	0	0	0	0
491712062	1	1	49	3	2	9	1	0	0	0	1	0	0	0	0	1	0	0	1	1	0	0	0	0	0	0	0	0	2	2	2	2	2	1	2	1	2	1	2	2	1	2	1	2	2	2	2	2	1
491299936	1	1	73	4	2	3	6	0	1	0	0	0	0	0	0	0	0	0	0	0	0	0	0	0	0	0	0	0	0	0	1	0	0	0	0	0	0	0	0	0	1	0	0	0	0	0	0	0	0
491621997	1	1	65	4	2	2	2	0	1	0	0	0	0	0	0	0	1	0	0	0	1	0	0	0	0	0	0	1	0	0	0	0	0	0	0	0	0	0	0	0	0	0	0	0	0	0	0	0	0
491614448	1	1	39	3	1	2	2	2	0	2	2	2	1	0	1	0	1	1	2	1	1	0	1	0	1	2	1	0	0	1	0	0	1	0	0	1	1	1	1	1	0	0	0	1	0	2	2	0	0
490961156	1	1	43	3	1	3	2	1	1	1	0	1	0	0	0	1	2	1	1	2	1	0	2	1	0	0	2	1	1	0	1	0	2	1	0	1	1	2	2	2	2	1	1	2	1	0	0	2	2
492500740	1	1	85	4	1	3	6	0	0	1	0	0	0	0	0	0	1	0	1	2	0	0	2	0	1	0	0	0	1	0	1	1	1	0	0	0	0	1	1	1	1	0	0	1	0	1	0	1	0
490910361	1	1	57	3	2	5	2	0	0	0	0	0	0	0	0	0	0	0	0	0	0	0	0	0	0	0	0	0	1	0	1	0	0	0	0	1	0	1	0	0	1	0	0	0	0	1	1	0	0
491606985	3	1	44	3	2	4	2	2	0	1	1	1	3	0	0	1	1	1	1	1	1	0	1	0	1	0	1	1	1	0	1	0	1	2	0	0	1	0	0	1	1	1	1	2	1	1	0	1	0
491607244	1	1	51	3	5	3	3	0	0	0	0	0	0	0	0	0	0	0	0	0	0	0	0	0	0	0	0	0	0	0	0	0	0	0	0	0	0	0	0	0	0	0	0	0	0	0	0	0	0
491775907	1	1	35	3	2	2	1	1	1	0	1	0	0	0	1	0	0	1	1	1	0	0	0	0	1	1	0	0	1	2	1	1	1	0	0	0	1	0	1	0	1	1	1	1	0	1	1	0	0
492350821	1	1	64	4	2	3	6	0	1	1	0	1	1	0	1	1	1	0	0	0	2	0	0	0	1	0	1	0	1	0	2	0	0	1	0	0	1	1	0	0	0	2	0	0	0	0	0	1	0
491786732	1	1	49	3	2	9	2	0	0	0	0	0	0	0	0	0	0	0	0	0	0	0	0	0	0	0	0	0	1	0	1	0	1	1	0	1	1	1	1	1	1	1	1	1	0	1	0	1	1
490988455	1	1	31	2	1	9	3	1	1	0	0	0	0	0	1	1	0	1	1	2	0	0	0	0	1	0	2	0	0	0	0	0	1	1	0	0	0	0	1	1	2	1	0	0	1	2	0	0	1
490888118	1	1	71	4	2	2	6	0	1	0	0	0	0	0	0	0	0	0	0	1	0	0	0	0	0	0	0	0	0	1	0	0	0	0	0	0	0	0	0	0	1	0	0	0	0	0	0	0	0
492046024	1	1	74	4	2	3	6	0	0	0	1	0	0	0	0	0	0	0	0	0	0	0	0	0	0	1	0	0	0	0	0	0	0	0	0	0	0	0	1	0	1	2	0	0	0	0	0	0	0
491861778	1	1	50	3	1	9	5	0	0	0	0	0	0	0	0	0	0	0	0	0	0	0	0	0	0	0	0	0	0	0	0	0	0	0	0	0	0	0	0	0	0	0	0	0	0	0	0	0	0
491614983	1	1	48	3	4	3	1	0	0	0	0	0	0	0	0	0	0	0	0	0	0	0	0	0	0	0	0	0	0	0	0	0	0	0	0	0	0	0	0	0	0	1	0	0	0	0	0	0	0
491819353	1	1	51	3	2	9	1	0	0	1	0	1	1	0	1	0	0	0	0	1	1	0	1	1	0	0	0	1	0	0	0	0	1	1	0	0	0	1	0	1	1	1	0	2	1	1	0	0	0
491631857	1	1	65	4	1	1	6	0	0	0	0	0	0	0	0	0	0	0	0	1	0	0	0	0	0	0	0	0	1	0	1	0	1	1	0	0	0	1	1	1	1	0	0	0	1	1	0	1	1
490882542	1	1	66	4	2	9	6	1	1	0	0	0	0	0	1	0	1	0	1	1	0	0	1	0	1	0	0	0	1	1	0	1	1	0	0	0	0	1	1	1	1	1	0	1	0	1	0	0	0
491607198	1	1	65	4	2	3	3	1	2	1	0	2	1	0	1	1	2	1	2	2	1	0	2	3	1	0	1	1	0	0	0	0	1	1	0	1	0	1	1	1	1	0	0	1	1	1	0	1	0
491828707	1	1	43	3	2	3	1	1	0	0	0	0	0	0	0	0	0	0	0	1	0	0	0	0	0	0	0	0	1	0	0	0	0	0	0	1	0	0	0	1	1	1	0	0	0	1	0	0	0
491632076	1	1	67	4	2	4	6	0	0	0	0	0	0	0	0	0	0	0	0	1	0	0	0	0	0	0	0	0	0	0	0	0	1	0	0	0	0	0	0	0	0	0	0	0	0	0	0	0	0
491302584	1	1	45	3	2	1	5	3	2	3	1	1	1	1	2	1	2	1	3	2	1	1	2	1	1	2	2	2	1	0	1	0	1	1	0	1	1	1	1	1	1	0	0	1	0	1	0	1	0
491609726	1	1	37	3	1	1	2	0	1	0	0	1	1	0	1	0	1	0	0	1	0	0	0	2	1	1	0	0	0	1	0	0	1	1	0	1	0	0	0	0	1	1	0	0	1	1	0	0	0
491620478	1	1	61	4	2	3	1	1	0	1	0	0	1	0	0	1	0	1	0	0	1	0	0	0	0	0	0	0	0	0	0	0	0	0	0	0	0	0	0	0	0	0	0	0	0	0	0	1	0
491606075	1	1	65	4	2	3	9	0	1	0	0	1	0	0	0	0	1	0	1	1	0	0	0	0	1	1	0	1	0	0	0	0	0	0	0	0	0	0	0	0	0	0	0	0	0	0	1	0	0
493011107	1	1	36	3	2	3	3	2	0	0	0	2	0	0	1	1	0	0	2	1	0	0	1	0	1	0	0	1	1	0	0	0	2	2	0	1	2	1	1	1	2	1	1	1	1	2	0	2	0
491782891	1	1	46	3	2	3	2	0	0	0	0	0	0	0	0	0	0	0	0	0	0	0	0	0	0	0	0	0	0	1	0	0	3	0	0	1	0	3	1	0	2	2	0	3	0	1	0	0	1
491631378	1	1	63	4	2	4	3	1	0	1	0	0	0	0	0	0	1	1	0	1	1	0	0	0	1	0	1	0	0	0	0	1	0	0	0	0	0	0	1	0	1	0	0	1	0	0	1	0	0
492045343	1	1	51	3	1	2	2	0	0	0	0	0	0	0	0	0	0	0	0	0	0	0	0	0	0	0	0	0	1	0	0	1	1	0	0	0	0	0	1	1	0	0	0	0	0	0	0	0	0
491800275	1	1	43	3	2	2	2	0	1	0	0	0	0	0	0	1	0	0	0	0	0	0	0	0	0	0	0	0	1	2	0	3	1	0	0	2	0	2	3	1	1	1	0	0	0	0	2	1	0
491610581	1	1	56	3	2	3	1	3	1	1	2	2	2	1	1	2	1	2	2	2	1	2	2	1	2	1	2	2	3	2	2	0	1	2	0	2	1	2	2	2	2	1	3	3	1	2	0	2	1
491319880	1	1	56	3	2	3	4	0	0	0	0	0	0	0	0	0	0	0	0	0	0	0	0	0	0	0	0	0	3	0	3	0	3	0	0	3	3	2	3	3	3	0	2	2	0	1	0	3	0
491828359	1	1	29	2	1	2	2	0	1	0	0	0	0	0	0	0	0	0	0	0	0	0	0	0	1	0	0	0	0	0	0	0	0	0	0	0	0	0	0	0	0	0	0	0	0	0	0	0	0
490951590	1	1	51	3	5	2	1	1	1	1	0	1	0	0	1	0	1	1	1	1	1	0	1	0	0	1	1	0	1	1	1	1	1	1	0	1	1	1	1	1	1	1	1	1	1	1	1	1	1
491606227	1	1	66	4	2	3	6	2	2	0	2	0	1	2	0	0	1	1	2	1	1	0	1	0	0	0	0	0	1	1	1	0	1	1	2	0	0	0	1	0	0	2	0	0	0	1	0	0	0
491837043	1	1	46	3	4	2	1	3	3	3	3	3	3	2	3	2	3	3	2	3	3	2	1	3	2	3	2	3	0	0	0	3	3	3	0	0	0	3	0	0	3	0	0	1	0	0	2	0	3
491853494	1	1	68	4	2	9	6	0	1	0	0	0	0	0	0	0	0	0	0	0	0	0	0	0	1	0	0	0	1	0	1	0	0	0	0	0	0	1	0	0	1	1	0	0	0	0	0	0	0
492661514	1	1	45	3	2	4	1	1	0	0	0	1	0	0	1	1	0	1	1	1	2	0	0	0	2	0	0	0	0	0	0	0	1	0	0	0	0	0	1	1	1	0	0	0	0	1	0	0	0
491785729	1	1	42	3	2	3	2	0	0	0	0	0	0	0	0	0	0	0	0	0	0	0	0	0	0	0	0	0	1	0	0	0	2	1	0	1	0	1	1	1	1	1	0	1	0	1	0	0	0
491026375	1	1	56	3	5	1	5	1	0	1	2	0	0	0	1	1	1	1	1	0	0	0	1	0	1	1	0	0	1	0	0	1	0	2	0	1	0	0	1	1	1	0	0	0	0	1	1	0	0
491799969	1	1	41	3	2	2	2	0	0	0	0	1	0	0	0	0	0	0	0	0	0	0	0	0	0	0	1	0	0	0	0	0	0	0	0	0	0	0	0	0	0	0	0	0	0	0	0	0	0
492499891	1	1	67	4	2	2	6	1	1	1	0	2	1	0	1	0	1	1	1	2	2	2	1	0	2	1	0	0	1	0	0	0	0	1	1	0	0	1	0	1	1	1	0	0	0	1	0	0	0
491620784	1	1	64	4	2	1	2	1	1	0	0	0	0	0	0	0	0	0	0	1	0	1	1	1	1	0	1	0	1	1	0	0	0	1	0	1	0	0	1	1	1	1	0	0	0	0	0	1	0
491809338	1	1	43	3	1	4	2	1	1	0	2	1	0	1	2	1	1	2	1	1	1	1	1	0	1	3	0	0	2	3	1	1	0	0	1	2	1	1	2	2	1	2	1	1	0	1	1	1	0
491783786	1	1	49	3	2	4	1	1	0	1	0	0	1	0	1	0	1	1	1	1	0	0	1	0	1	0	1	0	0	0	0	1	0	0	0	2	2	1	0	2	0	0	0	0	0	0	0	2	1
490880285	1	1	42	3	1	1	5	0	1	3	0	0	0	0	0	0	3	0	0	0	0	0	0	3	0	2	0	3	0	0	0	0	0	0	0	0	0	0	0	0	1	0	0	1	0	0	0	0	0
491608129	1	1	63	4	2	4	6	0	0	0	0	0	0	0	0	0	0	0	0	0	0	0	0	0	0	0	0	0	0	0	0	0	0	0	0	0	0	0	0	0	0	0	0	0	0	0	0	0	0
490880276	1	1	68	4	2	6	6	0	1	0	0	0	0	0	0	0	0	0	0	0	0	0	0	0	0	0	0	0	0	0	0	1	0	0	0	0	0	0	0	0	1	0	0	0	0	0	0	0	0
491607730	1	1	73	4	4	5	6	0	0	0	0	0	0	0	0	0	0	0	0	0	0	0	0	0	0	0	0	0	0	1	0	0	0	0	0	0	0	0	0	0	0	0	0	0	0	0	0	0	0
491616603	1	1	67	4	2	3	6	2	1	2	1	2	1	2	2	2	2	1	2	2	0	1	3	2	2	1	1	2	1	1	1	0	2	0	0	1	1	1	1	1	2	1	1	2	1	1	0	0	1
491018576	1	1	27	2	1	2	2	0	0	0	0	0	0	0	0	0	0	0	0	0	0	0	0	0	0	0	0	0	0	0	0	0	0	0	0	0	0	0	0	0	0	0	0	0	0	0	0	0	0
491300575	1	1	62	4	2	4	3	0	0	0	0	0	0	0	0	0	0	0	0	0	2	0	0	0	0	0	0	0	0	0	0	0	0	0	0	0	0	0	0	0	0	0	0	0	0	0	0	0	0
491302412	1	1	61	4	2	5	2	0	0	0	0	0	0	0	0	0	0	0	0	0	0	0	0	0	1	0	0	0	0	0	1	0	1	0	0	0	0	0	0	1	0	0	0	0	0	1	0	0	0
492033204	1	1	58	3	3	3	1	0	0	0	0	0	0	0	0	0	0	0	0	0	0	0	0	0	0	0	0	0	0	0	0	0	0	0	0	0	0	0	0	0	0	0	0	0	0	0	0	0	0
491614453	1	1	72	4	2	3	6	0	1	1	0	0	0	0	0	1	1	0	1	1	0	0	1	0	1	0	0	0	1	1	1	0	1	1	0	0	0	1	0	0	1	1	0	0	0	1	0	0	0
492362690	1	1	42	3	2	3	2	0	3	0	1	0	2	3	1	0	3	1	0	0	2	3	0	2	0	1	0	0	0	1	0	0	0	0	0	0	0	0	0	0	0	0	0	0	0	0	0	0	0
491821864	1	1	41	3	1	2	2	1	1	0	0	0	0	0	2	0	2	1	1	1	1	0	1	1	1	0	0	0	1	0	1	0	0	0	0	0	1	1	1	0	1	0	1	1	1	2	0	1	1
491298150	1	1	32	2	1	2	1	0	0	0	0	1	1	0	1	0	0	0	0	0	1	0	0	0	1	0	0	0	1	0	0	0	1	1	0	0	0	0	0	1	1	1	0	0	0	2	0	0	0
491617075	1	1	31	2	1	2	2	1	1	1	1	2	1	1	2	1	2	2	2	2	1	0	1	2	2	0	1	2	2	1	1	3	3	1	1	1	2	2	2	2	2	1	0	2	1	3	2	2	2
491627129	1	1	32	2	2	9	2	1	0	0	0	1	0	0	1	1	1	1	0	1	0	0	1	1	1	0	0	0	2	2	1	1	1	1	1	1	2	1	1	1	1	1	1	1	0	1	1	1	1
492046902	1	1	35	3	1	3	2	1	0	2	0	2	1	0	1	1	3	1	2	3	1	0	2	1	2	0	0	2	0	0	0	0	1	0	0	0	2	1	0	2	1	0	0	1	0	1	0	0	1
491715957	1	1	78	4	2	9	6	0	0	0	0	0	0	0	0	0	0	0	0	0	0	0	0	0	0	0	0	0	0	0	0	0	0	0	0	0	0	0	0	0	0	0	0	0	0	0	0	0	0
491607282	1	1	64	4	2	9	3	0	0	0	0	0	0	0	0	0	0	0	0	0	0	0	0	0	0	0	0	0	0	0	0	0	0	0	0	0	0	0	0	0	0	0	0	0	0	0	0	0	0
491809391	1	1	48	3	2	4	1	0	0	0	0	0	0	0	0	0	0	0	1	0	0	0	0	0	0	0	0	0	1	0	0	0	0	0	0	1	0	0	0	0	0	0	0	0	0	0	0	0	0
491627512	1	1	42	3	2	4	2	3	2	3	3	2	3	3	3	3	2	2	2	2	3	2	2	2	3	3	3	2	2	1	1	2	1	2	1	3	3	1	3	2	2	3	2	2	2	3	2	1	2
491298543	1	1	54	3	2	3	2	0	0	0	0	0	0	0	0	0	0	0	0	0	0	0	0	0	0	0	0	0	0	0	0	0	0	0	0	0	0	0	0	0	0	0	0	0	0	0	0	0	0
491712932	1	1	35	3	2	4	2	1	2	1	1	0	1	1	1	1	1	1	2	1	2	1	2	1	1	1	1	1	2	2	2	1	2	2	2	1	1	2	2	1	2	2	1	2	1	2	2	2	2
491651511	1	1	54	3	5	2	2	0	0	0	0	0	0	0	0	0	0	0	0	0	0	0	0	0	0	0	0	0	0	0	0	0	0	0	0	0	0	2	2	2	2	0	0	0	0	0	0	0	0
490939407	3	1	30	2	1	5	1	0	0	0	0	0	1	0	0	0	0	1	0	0	0	0	0	0	1	0	1	0	0	0	1	0	1	0	0	0	1	0	1	1	1	0	0	1	0	0	0	2	0
491607981	1	1	67	4	2	2	6	0	0	0	0	0	0	0	0	0	0	0	0	0	0	0	0	0	0	0	0	0	0	0	0	0	0	0	0	0	0	0	0	0	0	0	0	0	0	0	0	0	0
492031894	1	1	64	4	2	9	3	2	1	1	1	1	2	1	2	2	2	2	2	1	1	2	2	1	1	2	2	1	2	1	1	1	1	1	1	1	1	1	1	2	2	1	1	1	0	2	1	1	0
491787695	1	1	58	3	5	2	5	0	1	0	1	0	0	0	0	0	0	0	0	0	1	0	0	0	0	1	0	0	1	0	0	0	0	0	0	0	0	0	1	1	0	1	0	0	0	0	1	1	0
491775137	1	1	45	3	1	2	2	0	0	0	0	0	0	0	0	0	0	0	0	0	0	0	0	0	0	0	0	0	0	0	0	0	0	0	0	0	0	0	0	0	0	0	0	0	0	0	0	0	0
491619110	1	1	35	3	1	2	2	0	0	0	0	0	0	0	0	0	3	0	0	0	1	0	0	1	0	0	1	0	1	2	2	2	2	2	0	0	3	2	1	3	2	2	2	3	3	0	2	2	3
490954358	1	1	31	2	1	2	3	0	1	0	0	1	1	0	1	1	1	1	1	2	0	1	1	0	1	0	1	0	1	2	0	0	0	1	0	1	0	0	1	1	1	0	0	0	0	1	0	0	0
490892873	1	1	70	4	2	3	6	0	0	0	0	0	0	0	0	0	0	0	0	0	0	0	0	0	0	0	0	0	0	0	0	0	0	0	0	0	0	0	0	0	0	0	0	0	0	0	0	0	0
491860355	1	1	45	3	1	2	1	0	0	0	0	0	0	0	0	0	0	0	1	1	0	0	0	0	0	0	2	0	0	0	0	1	0	0	0	0	0	0	1	1	1	0	0	1	0	0	1	0	0
491688843	1	1	46	3	1	4	3	0	0	0	0	0	0	0	1	0	0	0	0	0	1	0	0	0	1	0	0	0	0	0	0	0	0	0	0	0	0	0	1	0	0	1	0	0	0	1	0	0	0
491009822	1	1	34	2	2	6	1	0	0	1	0	0	0	0	0	0	0	0	0	0	0	0	1	0	0	0	0	0	0	0	0	0	0	0	0	0	0	0	0	0	0	0	0	0	0	0	0	0	0
491607274	1	1	39	3	1	9	1	2	1	0	1	0	0	0	0	0	0	0	1	0	1	1	0	0	3	1	0	3	3	1	0	0	2	3	0	1	2	2	3	2	1	2	2	0	1	2	2	0	2
491784845	1	1	42	3	1	2	1	0	1	0	0	0	0	0	0	0	0	1	1	1	0	0	0	0	1	0	0	0	0	0	0	0	0	0	0	0	0	0	0	0	0	0	0	0	0	0	0	0	0
491871937	1	1	39	3	2	1	2	3	0	3	0	0	0	0	1	0	0	3	3	0	3	0	0	0	3	3	0	0	3	0	2	3	0	3	3	3	1	1	2	3	3	1	3	0	3	3	3	2	1
491637940	1	1	62	4	2	3	2	1	0	1	0	1	0	0	0	0	1	0	1	1	0	1	1	1	1	0	0	1	1	0	0	0	0	0	0	1	1	0	1	1	1	0	0	0	0	1	0	0	0
491612788	1	1	67	4	2	3	6	0	0	0	0	0	0	0	0	0	0	0	0	0	0	0	0	0	0	0	0	0	0	0	0	0	0	0	0	0	0	0	0	0	0	0	0	0	0	0	0	0	0
491700359	1	1	30	2	1	3	3	0	0	0	0	0	0	0	0	0	0	0	0	0	0	0	0	0	0	0	0	0	0	0	0	0	1	3	0	0	0	0	0	1	1	1	0	0	0	2	0	0	0
492042638	1	1	62	4	2	3	1	1	0	1	0	1	1	0	0	1	1	1	1	1	0	0	1	0	1	0	1	0	1	0	1	0	1	0	0	0	1	1	1	1	1	0	1	1	1	1	0	1	1
491808460	1	1	51	3	2	9	1	0	0	0	0	0	0	0	0	0	0	0	1	0	0	0	0	0	0	0	0	0	0	1	0	0	1	0	0	0	0	1	0	0	1	0	0	0	0	1	1	0	0
491704872	1	1	35	3	2	3	2	0	0	0	0	1	0	0	0	0	0	0	0	0	0	0	0	0	0	0	0	0	0	0	0	0	0	0	0	0	0	0	0	0	0	0	0	0	0	0	0	0	0
491771452	1	1	67	4	2	4	6	0	0	0	0	0	0	0	0	0	0	0	0	0	0	0	0	0	0	0	0	0	0	0	0	0	0	0	0	0	0	0	0	0	0	3	0	0	0	0	0	0	0
491782913	1	1	62	4	2	2	1	1	0	1	0	1	1	0	0	0	1	1	1	1	0	0	1	0	1	0	0	0	1	1	0	0	1	1	0	0	0	1	1	1	1	1	0	1	0	1	0	1	0
491813716	1	1	50	3	1	2	2	2	0	1	0	0	0	0	0	0	1	0	1	0	1	0	0	1	1	0	0	0	1	1	0	0	0	0	0	0	2	0	1	1	1	1	0	0	0	0	0	1	0
491615181	1	1	57	3	2	3	2	0	1	0	0	0	1	0	0	1	0	2	2	0	1	0	0	0	1	1	0	0	1	0	0	1	0	1	0	0	0	0	1	1	0	1	0	0	0	0	0	1	0
491784388	1	1	46	3	2	4	2	0	0	0	0	1	0	0	0	0	0	0	0	0	2	0	0	0	1	0	0	0	2	0	3	0	2	2	0	1	0	1	2	2	2	1	1	1	0	2	2	2	0
490898006	1	1	63	4	2	2	2	0	1	0	0	0	0	0	1	0	0	0	1	1	0	0	0	0	1	0	0	1	0	0	3	0	0	0	0	0	0	3	0	3	3	0	0	0	0	1	0	0	1
490888364	1	1	74	4	5	9	6	0	0	0	0	0	1	1	0	0	0	0	0	0	0	0	0	0	0	1	0	0	0	0	0	1	0	1	1	0	0	0	0	0	0	0	0	0	0	1	2	0	0
491863603	1	1	57	3	2	2	5	2	2	2	2	2	2	2	2	2	2	2	2	2	2	2	2	2	2	2	2	2	0	0	0	0	1	0	0	0	0	1	0	1	1	0	0	1	0	0	0	0	1
490941128	1	1	69	4	3	2	6	0	1	0	0	0	0	0	0	0	1	0	0	0	0	0	0	0	0	0	0	0	1	0	1	0	0	0	1	0	0	1	0	1	1	0	1	2	0	0	1	1	2
491776531	1	1	65	4	2	2	2	1	1	1	1	1	1	1	2	1	1	2	2	1	1	1	1	1	2	1	1	1	1	1	1	1	1	1	0	2	1	1	1	1	1	1	1	1	1	1	1	1	0
491724261	1	1	72	4	2	3	6	0	0	0	0	0	0	0	0	0	0	0	0	0	0	0	0	0	0	0	0	0	0	1	0	0	0	0	0	0	0	0	0	0	1	0	0	0	0	0	0	0	0
491784340	1	1	58	3	1	9	2	0	0	0	0	0	0	0	0	0	0	0	0	0	0	0	0	0	0	0	0	0	0	0	0	0	0	0	0	0	0	0	0	0	0	0	0	0	0	0	0	0	0
490927366	1	1	59	3	1	1	5	2	1	1	0	1	1	0	0	1	2	2	2	3	1	0	1	2	3	1	1	1	2	1	1	1	2	1	0	1	0	2	1	2	2	1	0	2	1	2	1	1	1
491606157	1	1	44	3	2	3	2	0	0	0	0	0	0	0	0	0	0	0	0	0	0	0	0	0	0	0	0	0	0	0	0	0	0	0	0	0	0	0	0	0	0	0	0	0	0	0	0	0	0
491630575	1	1	64	4	2	3	6	0	1	0	0	0	0	0	0	0	0	0	0	0	0	0	0	0	0	0	0	0	0	1	0	0	0	0	0	0	0	0	1	0	0	0	0	0	0	0	0	0	0
490938884	1	1	33	2	1	3	2	0	1	1	1	1	1	0	2	1	0	0	3	0	0	0	0	2	1	0	0	0	3	3	2	2	3	0	0	2	3	3	2	2	3	0	0	3	1	2	1	2	2
491301620	3	1	65	4	4	9	5	1	1	1	1	1	0	0	1	0	1	1	1	1	1	0	1	0	1	1	1	0	1	2	0	0	1	0	0	0	0	1	1	1	2	2	2	2	2	2	1	1	0
491606116	1	1	70	4	2	4	6	0	0	0	0	0	0	0	0	0	0	0	0	0	0	0	0	0	0	0	0	0	0	0	0	0	0	0	0	0	0	0	0	0	0	0	0	0	0	0	0	0	0
491607239	1	1	64	4	2	5	6	0	0	1	0	0	0	0	1	0	1	1	1	0	0	0	0	0	1	0	0	0	0	1	0	0	0	1	0	0	0	0	1	1	1	0	0	0	0	1	0	0	0
493107911	1	1	45	3	2	2	2	0	1	0	0	0	0	0	0	0	0	0	0	0	0	0	0	0	1	0	0	0	0	0	0	0	0	0	0	0	0	0	0	0	0	0	0	0	0	0	0	0	0
491298359	1	1	62	4	2	9	5	0	0	0	0	0	0	0	0	0	0	0	0	0	0	0	0	0	0	0	0	0	0	0	0	0	0	0	0	0	0	0	0	0	0	0	0	0	0	0	0	0	0
491606269	1	1	64	4	2	4	2	0	0	0	0	0	0	0	0	0	0	0	0	0	0	0	0	0	0	0	0	0	0	0	0	0	0	0	0	0	0	0	0	0	0	0	0	1	0	0	0	0	0
491615326	1	1	63	4	1	2	2	1	1	1	1	1	2	0	1	1	1	0	2	1	1	0	1	1	2	1	1	0	2	2	1	0	1	2	0	1	0	1	0	2	2	1	0	2	1	2	1	1	0
493118953	1	1	47	3	2	9	2	2	2	2	2	1	2	1	2	1	2	2	2	1	2	2	2	1	3	1	2	1	3	0	2	0	2	0	0	0	1	2	0	1	0	2	0	0	0	0	0	1	0
491300708	1	1	64	4	2	5	3	1	0	0	0	0	0	0	0	0	0	1	0	0	1	0	0	0	0	0	0	0	3	3	3	3	0	2	0	2	3	3	3	3	3	0	3	3	3	1	3	3	2
492353993	1	1	51	3	2	4	2	2	1	0	0	0	2	0	1	1	0	0	2	0	2	0	0	0	2	0	0	0	2	3	1	2	3	3	2	3	3	3	3	3	3	3	2	3	2	2	1	3	3
491303708	1	1	49	3	2	3	5	0	1	1	0	1	0	0	0	0	1	0	1	1	0	0	1	0	1	0	0	0	1	0	0	0	1	1	0	0	0	1	1	1	2	1	0	1	0	1	1	1	0
490890936	1	1	66	4	2	2	4	0	0	0	0	2	1	0	0	0	0	1	1	0	0	0	0	0	1	0	0	0	1	0	0	0	1	0	0	1	0	1	1	1	0	0	0	1	0	1	0	0	0
490894081	1	1	57	3	1	2	5	0	0	0	0	0	0	0	0	0	0	0	0	0	0	0	0	0	0	0	0	0	0	0	0	0	0	0	0	0	0	0	0	0	1	0	0	0	0	0	0	0	0
491807120	1	1	52	3	2	2	1	0	0	0	0	0	0	0	0	0	0	0	0	0	0	0	0	0	0	0	0	0	0	0	0	0	0	0	0	0	0	0	0	0	0	0	0	0	0	0	0	0	0
491720066	1	1	81	4	2	3	6	2	2	1	1	2	1	0	1	0	1	1	1	2	1	0	1	2	1	0	1	1	0	0	0	0	0	0	0	0	0	0	0	1	0	1	0	0	0	1	0	1	1
491791156	1	1	44	3	4	9	3	3	0	2	2	2	0	1	1	0	3	1	3	2	3	2	2	3	3	2	2	3	2	0	1	0	1	0	0	1	2	1	1	1	2	1	0	1	1	2	0	1	1
491312619	1	1	64	4	2	5	6	0	0	0	0	0	0	0	0	0	0	0	0	0	1	0	0	0	0	0	0	0	1	0	1	0	0	1	1	1	1	1	2	1	1	1	1	1	0	2	1	1	1
491696505	1	1	77	4	2	4	6	0	0	0	0	0	0	0	0	0	0	0	0	0	0	0	0	0	0	0	0	0	0	1	0	0	1	0	0	0	0	0	1	0	0	0	0	0	0	1	0	0	0
490887996	1	1	33	2	1	2	2	0	0	0	0	0	0	0	0	0	0	1	0	1	0	0	0	0	0	0	0	0	0	0	0	0	1	0	0	0	0	0	1	0	1	0	0	0	0	1	0	0	0
491304948	1	1	66	4	2	3	6	0	0	0	0	0	0	0	1	1	0	1	0	0	0	0	0	0	0	0	0	0	0	0	0	0	0	0	0	0	0	0	0	0	0	0	0	0	0	0	0	0	0
492567697	1	1	52	3	4	2	2	0	0	0	0	0	1	0	0	1	0	0	0	0	0	0	0	1	1	0	1	1	0	0	0	0	0	0	0	0	0	0	0	0	0	0	0	0	0	0	0	0	0
491306180	1	1	66	4	2	4	6	0	0	0	0	0	0	0	0	0	0	0	0	1	0	0	0	0	0	0	0	0	0	0	0	0	0	0	0	0	0	0	0	1	1	2	0	0	0	0	0	0	0
491308839	1	1	69	4	3	9	6	0	1	0	0	0	0	0	0	0	0	0	0	0	0	0	0	0	0	0	0	0	0	0	0	0	0	0	0	0	0	0	0	0	0	0	0	0	0	0	0	0	0
491607219	1	1	62	4	2	2	6	0	0	0	0	0	0	0	0	0	0	0	0	0	0	0	0	0	0	0	0	0	0	0	0	0	0	0	0	0	0	0	0	0	0	0	0	0	0	0	0	0	0
491737739	1	1	32	2	2	2	2	0	0	1	0	1	0	0	1	0	1	0	1	1	1	0	1	0	0	0	0	0	0	0	1	0	1	1	0	1	1	2	0	1	1	0	0	1	0	1	0	0	0
491800880	3	1	57	3	2	3	2	0	0	1	0	0	0	1	1	0	1	0	0	0	0	1	0	0	1	0	0	0	1	0	0	0	0	1	0	0	0	0	1	0	1	1	0	1	1	0	0	2	1
491099856	1	1	53	3	2	2	2	1	0	1	0	0	1	0	1	0	0	1	1	1	1	0	1	0	1	0	0	0	1	0	1	0	1	1	0	1	1	1	1	1	1	1	0	1	0	1	0	1	0
491785776	1	1	43	3	1	2	1	1	1	1	0	1	2	0	3	0	2	2	1	2	0	0	1	0	2	0	0	0	1	0	1	0	1	1	0	0	0	0	1	2	1	2	0	1	0	0	0	0	0
490986078	1	1	66	4	2	3	6	0	1	0	0	0	0	0	0	0	0	0	0	0	0	0	0	0	1	0	0	0	0	0	0	0	0	0	0	0	0	0	0	0	0	0	0	0	0	0	0	0	0
491627240	1	1	64	4	2	3	1	0	0	1	0	0	0	0	0	0	0	0	0	0	0	0	0	0	0	0	0	0	0	0	1	0	1	0	0	0	0	0	0	1	0	0	0	0	0	1	0	0	0
491620175	1	1	41	3	1	9	2	0	0	2	0	1	0	0	1	1	0	1	0	2	1	0	0	0	1	1	0	0	1	1	0	1	0	1	0	1	1	0	1	1	1	1	0	0	0	2	0	1	0
490896987	1	1	69	4	1	2	6	1	1	1	1	2	0	0	1	1	1	0	1	0	1	1	2	1	1	0	1	1	0	0	0	0	1	1	0	0	0	2	0	1	1	0	0	0	0	1	0	1	0
491806708	1	1	43	3	1	9	2	0	0	0	0	0	0	0	0	0	0	0	0	0	0	0	0	0	0	0	0	0	0	0	0	0	0	0	0	1	0	0	0	0	1	0	0	0	0	1	0	0	0
491781042	1	1	74	4	2	2	6	0	0	0	0	0	0	0	0	0	0	0	0	0	3	0	0	0	0	0	0	0	1	1	1	2	2	1	1	1	1	2	1	1	2	1	1	1	1	2	2	2	1
491316927	1	1	54	3	1	4	6	0	0	0	0	0	0	0	0	0	0	0	0	0	0	0	0	0	0	0	0	0	0	0	0	0	0	0	0	0	0	0	0	0	0	0	0	0	0	0	0	0	0
491725853	1	1	76	4	2	3	6	0	0	0	0	0	0	0	0	0	0	0	0	0	0	0	0	0	0	0	0	0	0	0	0	0	0	0	0	0	0	0	0	0	0	0	0	0	0	0	0	0	0
493113206	1	1	46	3	2	4	2	1	1	1	0	1	0	0	1	0	1	1	1	1	1	0	1	1	1	0	0	0	1	1	0	1	1	1	0	1	1	1	1	1	1	1	0	1	1	1	1	0	0
491815932	1	1	36	3	2	3	7	2	0	0	1	0	0	0	1	0	0	1	1	1	0	0	1	0	1	0	0	0	2	0	0	0	0	0	0	1	0	0	0	2	0	0	0	0	0	0	0	0	0
491709360	1	1	71	4	3	3	6	0	0	0	0	0	0	0	0	0	0	0	0	0	0	0	0	0	0	0	0	0	0	0	0	0	0	0	0	0	0	0	0	0	0	0	0	0	0	1	0	0	0
491613769	1	1	64	4	2	5	6	0	0	0	0	0	0	0	0	0	0	0	0	0	0	0	0	0	0	0	0	0	0	0	0	0	0	0	0	0	0	0	0	0	0	0	0	0	0	0	0	0	0
491696865	1	1	65	4	2	9	6	0	0	0	0	0	0	0	0	0	0	0	0	0	0	0	0	0	0	0	0	0	0	0	0	0	0	0	0	0	0	0	0	0	0	0	0	0	0	0	0	0	0
492483744	1	1	64	4	2	9	6	2	1	1	1	2	2	0	1	0	1	1	1	1	0	0	2	1	0	0	1	0	1	0	1	1	1	1	0	1	0	1	2	1	2	1	0	1	0	2	1	2	0
491625358	3	1	43	3	1	2	2	2	0	0	1	1	0	0	1	0	1	0	2	1	0	0	2	0	1	0	0	0	2	1	1	1	1	1	1	1	1	1	2	1	1	1	1	1	1	1	1	1	1
491783239	1	1	52	3	2	2	2	1	0	1	1	0	0	0	0	0	1	1	1	1	0	0	1	0	1	1	0	1	0	0	1	0	1	1	0	0	0	1	1	1	1	0	0	1	0	1	0	0	1
491796905	1	1	53	3	2	4	2	2	2	2	2	2	3	1	2	2	1	2	3	2	2	2	3	2	1	1	2	1	2	1	2	3	2	2	2	2	2	1	3	2	2	3	2	2	3	2	2	2	2
491788050	1	1	58	3	2	3	1	0	0	0	0	0	0	0	0	0	0	0	0	0	0	0	0	0	0	0	0	0	0	0	0	0	0	0	0	0	0	0	0	0	0	0	0	0	0	0	0	0	0
490891879	1	1	63	4	1	3	6	0	0	0	0	0	0	0	0	0	0	0	0	0	0	0	0	0	0	0	0	0	0	0	0	0	0	0	0	0	0	0	0	0	0	0	0	0	0	1	0	0	0
491010187	1	1	56	3	1	2	2	0	0	0	0	0	0	0	0	0	0	0	0	0	0	0	0	0	0	0	0	0	0	0	0	0	0	0	0	0	0	0	0	0	0	0	0	0	0	0	0	0	0
491611860	1	1	69	4	2	4	6	0	1	0	0	1	0	0	0	0	0	1	1	0	0	0	0	0	1	0	0	0	2	0	1	0	1	1	0	1	2	2	0	1	2	1	1	2	1	1	0	0	2
491783456	1	1	42	3	1	3	2	1	2	0	1	1	2	0	1	1	1	2	2	1	1	0	1	1	1	1	2	1	1	3	1	1	2	1	0	1	2	1	2	1	1	1	1	1	1	1	2	1	1
491618333	1	1	68	4	2	4	6	0	0	0	0	0	0	0	0	0	0	0	0	0	0	0	0	0	0	0	0	0	0	0	0	0	0	0	0	0	0	0	0	0	0	2	0	0	0	0	0	0	0
491614830	1	1	70	4	2	3	6	1	2	2	1	1	1	1	1	1	1	1	1	1	2	0	2	2	2	1	1	1	1	1	1	1	1	1	1	1	1	1	1	1	1	1	1	1	1	1	1	1	1
492046003	1	1	55	3	2	1	2	0	3	0	2	0	0	0	0	0	0	0	0	3	0	0	0	0	3	0	1	0	0	0	0	0	0	0	0	0	0	0	0	0	0	0	0	0	0	0	0	0	0
491788313	1	1	64	4	2	9	1	0	0	0	0	0	1	0	0	0	1	0	1	2	0	0	0	0	0	0	0	0	1	3	1	0	1	3	0	2	3	2	2	3	3	2	1	1	2	3	0	3	3
490894162	1	1	62	4	2	2	9	2	1	2	1	2	1	0	0	0	0	0	0	1	0	0	2	0	1	0	1	0	0	1	0	0	0	0	0	0	0	0	0	0	1	0	0	0	0	0	0	0	0
491624635	1	1	64	4	2	4	6	0	0	1	0	1	0	0	0	2	1	1	1	1	1	0	1	0	0	0	0	0	0	0	0	0	0	0	0	0	1	0	1	0	0	1	0	0	0	0	0	0	0
491308474	1	1	66	4	5	4	6	0	1	0	0	1	0	0	0	0	0	0	0	0	1	0	0	0	1	0	0	0	0	0	0	0	0	0	0	0	0	0	0	0	0	1	0	0	0	1	0	0	0
491683231	1	1	66	4	2	3	6	0	0	0	0	0	0	0	0	0	0	0	0	0	0	0	0	0	0	0	0	0	0	0	0	0	0	0	0	0	0	0	0	0	0	0	0	0	0	1	0	0	0
493129297	1	1	41	3	2	2	2	1	1	1	2	1	1	2	1	1	1	1	2	0	0	2	1	1	2	1	2	2	0	0	0	0	0	0	0	0	0	0	0	0	0	0	0	0	0	0	0	0	0
491874690	1	1	39	3	1	3	2	1	0	0	0	1	1	0	0	0	1	0	1	1	1	1	1	0	2	0	0	0	1	0	1	0	1	1	0	0	0	1	1	1	1	0	1	1	0	2	0	0	0
491606112	1	1	45	3	1	2	1	0	1	0	0	0	0	0	0	0	0	0	0	0	0	0	0	0	0	0	0	0	0	1	0	0	0	0	0	2	0	0	0	0	1	1	0	0	0	0	0	0	0
491782688	1	1	65	4	2	9	6	0	0	1	0	0	0	0	0	0	0	0	0	0	0	0	0	0	0	0	0	0	0	0	0	0	0	0	0	0	0	0	0	0	1	0	0	0	0	1	0	0	0
491797235	1	1	36	3	2	3	2	1	0	2	0	3	1	0	1	0	2	3	1	2	0	0	3	2	2	1	0	2	1	0	2	0	2	0	0	1	1	3	0	0	2	2	0	3	2	2	1	0	2
491612395	1	1	35	3	2	2	1	2	0	2	0	0	0	1	2	0	1	1	0	0	2	0	2	1	0	2	2	2	1	2	2	2	2	2	2	1	1	2	2	2	2	1	1	2	2	1	2	1	2
491609341	1	1	71	4	2	4	6	0	0	0	0	0	0	0	0	0	0	0	0	0	0	0	0	0	0	0	0	0	0	0	0	0	0	0	0	0	0	0	0	0	0	0	0	0	0	0	0	0	0
492353592	1	1	70	4	2	3	6	1	0	0	0	0	1	0	1	0	0	0	1	1	0	0	0	0	1	0	1	0	1	1	0	0	1	0	0	0	0	0	1	1	2	0	0	0	0	1	0	0	0
491607823	1	1	61	4	1	1	5	0	0	0	0	0	0	0	0	0	0	0	0	0	0	0	0	0	0	0	0	0	0	0	0	0	0	0	0	0	0	0	0	0	0	0	0	1	0	0	0	0	0
492071561	1	1	58	3	2	2	2	0	0	0	0	0	0	0	0	0	0	1	1	0	1	0	1	0	0	1	0	0	1	1	1	1	1	0	0	0	0	1	1	1	1	1	0	1	0	1	0	1	0
491606364	1	1	56	3	5	1	5	0	0	2	0	0	0	0	2	2	0	0	0	0	0	0	1	0	0	0	0	0	1	1	1	1	3	1	0	1	1	1	1	1	1	1	1	1	1	2	1	0	0
491607798	1	1	73	4	3	4	6	0	1	0	0	0	0	0	0	0	0	0	0	1	0	0	0	0	0	0	0	0	2	2	2	1	2	1	0	2	1	2	2	2	2	1	1	2	2	1	1	1	2
491856222	1	1	37	3	1	9	2	1	1	1	0	1	1	0	0	1	1	1	1	2	1	0	1	1	2	0	0	1	0	0	0	0	0	0	0	0	0	1	1	0	1	1	0	1	1	1	0	0	1
491685855	1	1	67	4	2	3	6	0	0	0	0	0	0	0	0	0	0	0	0	0	0	0	0	0	0	0	0	0	0	0	0	0	0	0	0	0	0	0	0	0	0	0	0	0	0	0	0	0	0
491298166	1	1	66	4	2	9	6	1	0	0	0	2	0	1	1	0	0	2	1	1	1	0	1	0	0	0	0	1	1	0	1	0	1	1	0	0	0	1	0	1	1	1	0	1	0	1	0	1	0
491703274	1	1	52	3	2	2	3	0	1	0	0	0	0	0	1	1	0	1	1	1	0	1	1	1	0	0	0	0	1	0	0	0	1	0	0	1	1	1	1	1	1	0	0	1	0	0	0	1	1
490899545	1	1	38	3	1	6	2	1	0	0	0	0	1	0	1	1	0	1	1	1	0	0	0	0	1	0	0	0	1	1	1	1	1	0	0	0	0	0	1	1	2	1	1	2	0	1	0	1	0
491685939	1	1	26	2	1	4	1	3	0	2	2	2	2	0	2	2	2	2	2	2	2	2	2	1	2	2	0	1	2	0	2	0	0	2	0	2	3	2	2	2	2	3	1	2	2	2	0	2	2
491785981	1	1	60	3	2	5	3	0	1	0	0	0	0	0	0	0	0	0	1	0	1	0	0	0	0	0	0	0	1	1	0	0	1	1	0	0	0	0	1	2	1	1	0	0	1	1	0	0	0
491689665	1	1	73	4	2	9	6	0	0	0	0	0	0	0	0	0	0	0	0	0	0	0	0	0	0	0	0	0	0	1	1	0	0	0	0	0	0	0	0	0	0	0	0	2	0	0	0	0	0
491798579	1	1	45	3	1	2	8	0	0	0	0	0	0	0	0	0	0	0	0	0	0	0	0	0	0	0	0	0	0	1	0	0	0	1	0	0	0	0	0	1	1	0	0	0	0	0	0	0	0
491629016	1	1	42	3	2	9	1	0	0	1	0	1	0	0	0	0	1	0	1	1	0	0	1	0	0	0	0	1	0	0	1	0	1	1	0	0	0	0	1	1	2	1	1	2	0	0	0	1	0
491635603	1	1	63	4	1	3	6	0	0	0	0	1	0	0	1	0	0	0	1	1	1	0	0	0	0	0	0	0	0	0	1	0	1	0	1	0	0	0	1	1	1	0	0	1	0	1	0	0	0
491606590	1	1	52	3	2	3	2	0	0	0	0	0	0	0	0	0	0	1	2	1	0	0	0	0	1	1	0	0	1	0	0	0	1	0	0	0	0	0	0	1	0	0	0	0	0	1	1	1	0
491314711	1	1	61	4	2	3	1	0	0	0	0	0	0	0	0	0	0	0	0	0	0	0	0	0	0	0	0	0	0	0	0	0	0	0	0	1	0	0	0	0	0	0	0	0	0	0	0	0	0
491710123	1	1	86	4	2	3	6	1	2	1	0	1	2	0	0	0	0	0	1	0	0	0	2	0	1	1	0	1	0	2	2	1	1	0	0	1	1	0	1	0	3	2	1	0	3	1	1	1	3
491734894	1	1	63	4	2	4	6	0	0	0	0	0	0	0	0	0	0	0	1	0	0	0	0	0	0	0	0	0	0	1	0	0	0	0	0	1	0	0	0	1	1	0	0	1	0	0	0	0	2
491723273	1	1	38	3	1	2	2	0	0	0	0	0	0	0	0	0	0	0	0	0	0	0	0	0	0	0	0	0	1	0	0	0	0	0	0	0	0	0	0	0	0	0	0	0	0	1	0	0	0
491309165	1	1	64	4	2	6	2	1	0	0	1	0	1	0	0	0	1	1	1	0	0	0	0	0	0	0	1	0	0	0	0	0	0	0	0	0	0	0	0	0	0	0	0	0	0	1	0	0	0
490885332	1	1	73	4	2	3	6	0	0	0	0	0	0	0	0	0	0	0	0	0	0	0	0	0	0	0	0	0	0	0	0	0	0	0	0	0	0	0	0	0	0	0	0	0	0	0	0	0	0
491125038	1	1	34	2	1	9	2	0	0	0	0	0	0	0	0	0	0	0	0	0	0	0	0	0	0	0	0	0	1	0	2	1	1	1	0	0	0	0	2	1	2	0	0	1	0	3	3	1	0
491795543	1	1	55	3	2	3	1	0	0	0	0	0	0	0	0	0	0	0	0	0	0	0	0	0	0	0	0	0	0	0	0	0	0	0	0	0	0	0	0	0	1	0	0	0	0	0	0	0	0
491776181	1	1	33	2	2	3	1	0	0	0	0	0	0	0	0	0	0	0	0	0	0	0	0	0	0	0	0	0	1	1	0	0	1	1	0	0	0	0	1	0	1	1	0	2	1	2	0	0	0
491776214	1	1	29	2	2	2	2	0	0	0	0	0	0	0	0	0	0	0	0	0	0	0	0	0	0	0	0	0	0	0	0	0	0	0	0	0	0	0	0	0	0	0	0	0	0	0	0	0	0
490979930	1	1	57	3	4	2	1	0	0	3	0	0	3	0	0	0	0	0	0	0	3	0	0	0	3	0	0	0	1	2	2	0	2	0	0	3	2	0	0	2	2	0	0	2	1	0	0	0	0
490880354	1	1	62	4	2	5	1	0	0	0	0	0	0	0	0	0	0	0	0	0	0	0	0	0	0	0	0	0	0	0	0	0	0	0	0	0	0	0	0	0	0	0	0	0	0	0	0	0	0
490922678	1	1	34	2	2	5	2	1	3	1	0	1	2	0	2	0	0	3	1	3	0	2	0	0	2	0	3	2	0	0	0	0	0	0	0	0	0	0	0	0	0	0	0	0	0	0	0	0	0
491301187	1	1	64	4	2	3	3	0	0	0	0	0	0	0	0	0	0	0	0	0	0	0	0	0	0	0	0	0	0	0	0	0	0	0	0	0	0	0	0	0	0	0	0	0	0	0	0	0	0
490881342	1	1	65	4	2	9	6	1	0	1	0	1	1	0	0	1	1	1	1	1	2	0	1	0	1	0	0	0	0	0	1	0	0	1	0	0	1	0	1	1	1	1	0	0	0	1	0	1	0
492367987	1	1	64	4	2	3	6	0	0	0	0	0	0	0	0	0	0	1	1	0	0	0	0	0	0	0	0	0	2	1	1	0	1	2	0	0	0	2	2	2	2	0	1	2	1	2	2	2	1
491783343	1	1	36	3	1	2	2	2	0	3	1	1	2	0	2	0	3	1	3	3	1	1	3	3	2	2	0	3	1	0	1	0	3	0	0	0	0	1	0	1	1	1	0	1	1	1	0	0	2
491822232	1	1	42	3	2	2	2	0	0	2	1	0	1	0	0	0	2	0	1	2	0	1	0	0	2	2	2	0	1	0	2	0	0	0	0	1	1	1	2	1	1	0	0	1	2	0	0	0	0
491302680	1	1	50	3	4	9	2	0	0	0	0	0	0	0	1	0	0	0	0	0	0	0	1	0	1	0	0	0	1	0	0	0	1	1	0	0	0	0	1	1	1	0	0	0	0	1	0	0	0
491782932	1	1	45	3	2	9	2	3	0	1	0	2	2	1	1	1	3	1	3	3	1	1	2	2	2	1	1	3	3	0	2	0	2	2	0	2	2	3	1	3	3	1	1	2	2	3	2	0	3
491704380	1	1	47	3	2	1	2	3	2	2	2	2	2	0	3	2	2	3	3	2	2	1	2	1	2	2	2	2	2	3	3	3	3	3	2	3	3	3	3	3	3	0	2	3	1	2	3	3	1
491838905	1	1	44	3	1	1	1	3	3	3	3	3	3	3	3	3	3	3	3	3	3	3	3	3	3	3	3	3	0	0	0	0	0	0	0	0	0	0	0	0	0	0	0	0	0	0	0	0	0
491606755	1	1	66	4	2	2	6	1	0	0	0	0	0	0	0	1	0	0	0	1	0	0	0	0	1	0	0	0	1	1	1	0	1	1	0	2	2	1	2	1	2	1	1	1	0	2	3	2	0
491786061	1	1	54	3	2	3	1	0	0	0	0	0	0	0	0	0	0	0	0	0	0	0	0	0	0	0	0	0	0	0	0	0	0	0	0	0	0	0	0	0	0	0	0	0	0	0	0	0	0
491713828	1	1	65	4	5	2	6	0	0	1	1	1	0	0	0	0	1	0	0	1	3	0	1	0	0	1	0	1	1	1	0	0	1	0	0	0	1	1	0	1	1	1	1	1	0	0	0	1	0
490894165	1	1	50	3	1	1	5	1	0	1	1	0	0	0	0	0	1	0	1	1	2	0	1	0	1	1	0	0	1	2	1	2	1	0	0	2	0	1	2	2	1	2	0	0	0	2	1	1	0
491820122	1	1	44	3	2	4	2	0	0	0	0	0	0	0	0	0	0	0	0	0	0	0	0	0	0	0	0	0	0	0	0	0	0	0	0	0	0	0	0	0	0	0	0	0	0	0	0	0	0
491926989	1	1	40	3	2	3	2	1	0	0	0	0	0	0	1	0	0	0	0	0	0	0	0	0	1	0	0	0	0	0	0	0	0	0	0	0	0	0	0	0	1	0	0	0	0	1	0	0	0
492046835	1	1	47	3	1	3	5	0	0	2	0	2	2	0	1	0	3	0	0	3	0	0	3	2	1	0	1	2	1	0	0	0	2	1	0	2	1	2	0	0	2	1	0	2	1	0	0	0	1
491631639	1	1	70	4	2	3	6	1	2	1	0	1	1	0	1	0	0	1	1	1	0	0	0	2	1	0	0	0	2	1	2	0	2	2	0	2	2	2	2	2	2	2	0	0	0	2	2	1	2
491298927	1	1	53	3	1	3	1	0	0	0	0	0	0	0	0	0	0	1	0	0	0	0	0	0	0	0	0	0	1	0	0	0	0	0	0	0	0	0	0	1	0	0	0	0	0	0	0	0	0
491792791	1	1	60	3	2	9	1	1	1	1	1	1	1	1	1	1	1	1	1	1	1	1	1	1	1	1	1	1	1	1	1	1	1	1	1	1	1	1	1	1	1	1	1	1	1	1	1	1	1
491311661	1	1	52	3	5	2	1	1	1	1	1	1	1	1	1	0	1	1	1	1	1	0	1	1	1	1	1	1	1	1	1	1	1	1	1	0	0	1	1	1	1	1	0	1	0	1	1	1	1
492047605	1	1	49	3	2	3	3	1	1	0	0	0	0	0	1	0	0	0	1	1	0	0	0	1	0	0	1	0	0	0	0	0	0	0	0	0	0	0	0	0	0	0	0	0	0	0	0	0	0
490880407	1	1	56	3	1	1	2	1	1	1	1	1	0	0	1	0	1	0	1	1	1	0	1	1	0	1	0	1	0	2	1	2	1	0	1	2	1	1	1	1	1	0	1	1	1	0	3	0	0
492917918	1	1	38	3	2	5	2	0	0	0	0	0	0	0	0	0	0	0	0	0	0	0	0	0	0	0	0	0	0	0	0	0	0	0	0	0	0	0	0	0	0	0	0	0	0	0	0	0	0
492415342	1	1	50	3	2	3	2	1	1	0	0	1	0	0	2	0	1	0	0	1	0	1	0	0	0	1	1	1	1	1	1	0	0	1	0	3	0	1	1	1	1	3	0	0	1	1	0	0	1
490922038	1	1	46	3	1	9	5	0	0	0	0	0	0	0	0	0	0	0	0	0	0	0	0	0	0	0	0	0	0	0	0	0	0	0	0	0	0	0	0	0	0	0	0	0	0	0	0	0	0
491702317	1	1	55	3	2	1	1	0	0	0	0	0	0	0	0	0	0	0	0	0	0	0	0	0	0	0	0	0	0	0	0	0	0	0	0	0	0	0	0	0	1	0	0	0	0	0	0	0	0
491310571	1	1	74	4	2	3	6	0	1	0	0	0	0	0	1	0	0	0	0	0	1	0	0	0	0	0	0	0	0	0	0	0	0	0	0	0	0	0	0	0	0	1	0	0	0	1	0	0	0
491095139	1	1	33	2	2	4	2	1	2	2	2	1	1	2	2	1	1	1	2	1	1	1	2	2	1	1	1	1	2	2	3	1	1	2	1	1	2	3	2	1	2	2	2	1	2	2	2	2	2
491298962	1	1	64	4	2	3	6	0	1	1	0	1	0	0	1	1	1	1	1	2	0	0	1	0	0	0	1	1	1	1	1	0	1	0	0	0	0	1	1	1	1	1	0	1	1	0	0	0	1
492597897	1	1	64	4	2	3	6	0	0	0	0	0	0	0	0	0	0	0	0	0	0	0	0	0	0	0	0	0	0	0	1	0	0	1	0	0	0	2	1	0	1	1	0	1	0	1	0	0	0
491792996	1	1	44	3	2	2	9	0	0	1	0	1	0	0	0	0	1	0	0	2	0	0	1	2	1	0	0	2	1	0	0	0	1	1	0	1	1	0	1	1	1	0	0	1	1	1	0	0	0
491850803	1	1	48	3	1	2	1	0	0	0	0	0	0	0	0	0	0	0	0	0	0	0	0	0	0	0	0	0	0	0	0	0	0	0	0	0	0	0	0	0	0	0	0	0	0	0	0	0	0
491917108	1	1	43	3	2	9	1	0	0	0	0	0	0	0	0	0	0	0	0	0	0	0	0	0	0	0	0	0	0	0	0	0	0	0	0	0	0	0	0	0	0	0	0	0	0	0	0	0	0
492044829	1	1	65	4	2	3	6	0	0	0	0	0	0	0	0	0	0	0	0	0	0	0	0	0	0	0	0	0	0	0	0	0	0	0	0	0	0	0	0	0	0	0	0	0	0	0	0	0	0
491789306	1	1	50	3	1	2	1	0	0	0	0	0	0	0	0	0	0	0	0	0	0	0	1	0	0	0	0	0	0	1	0	0	1	0	0	0	0	1	0	1	1	0	0	1	0	0	1	0	0
491785189	1	1	47	3	1	2	1	0	0	0	0	0	0	0	0	0	0	0	0	0	0	0	0	0	0	0	0	0	2	1	2	1	1	1	1	3	1	2	2	3	3	2	2	2	1	2	2	2	2
491607888	1	1	57	3	5	1	5	0	0	0	0	0	0	0	0	0	0	0	0	1	0	0	0	0	0	0	0	0	0	0	0	0	0	0	0	0	0	0	0	0	0	0	0	0	0	0	0	0	0
491872325	1	1	53	3	1	2	2	0	0	0	0	0	1	0	0	0	0	0	2	0	0	0	0	0	0	0	0	0	1	0	0	0	1	1	1	1	0	1	0	1	1	0	0	1	0	1	1	0	0
490904862	1	1	67	4	2	9	6	0	1	0	0	0	0	0	0	0	0	0	0	0	1	0	0	0	0	0	0	0	0	0	0	0	1	1	0	0	0	0	0	0	0	1	0	0	0	1	0	0	0
491611637	1	1	60	3	1	9	5	0	0	0	0	0	0	0	0	0	0	0	0	0	0	0	0	0	0	0	0	0	0	0	0	0	0	0	0	0	0	0	0	0	0	0	0	0	0	0	0	0	0
491310390	1	1	64	4	2	9	6	0	0	0	0	0	0	0	0	0	0	0	0	0	0	0	0	0	0	0	0	0	1	0	0	0	0	1	0	0	0	0	0	1	0	0	0	0	0	0	0	0	0
491608490	1	1	64	4	5	9	3	0	0	0	0	0	0	0	0	0	0	0	0	0	0	0	0	0	0	0	0	0	0	0	0	0	0	0	0	0	0	0	1	0	0	3	0	0	0	0	0	0	0
491010887	1	1	67	4	2	4	2	0	1	2	0	0	2	0	2	0	3	1	0	3	3	0	3	0	3	0	0	2	2	0	2	0	1	1	1	0	1	2	1	0	2	2	0	1	1	2	1	1	1
491312182	1	1	68	4	2	9	6	0	1	0	0	0	0	0	0	0	0	0	0	0	1	0	0	0	0	0	0	0	0	1	0	0	0	0	0	0	0	0	0	0	0	0	0	0	0	0	0	0	0
490894103	1	1	69	4	5	4	6	0	0	0	0	0	0	0	0	0	0	0	0	0	0	0	0	0	0	0	0	0	0	0	0	0	0	0	0	0	0	0	0	0	0	0	0	0	0	0	0	0	0
491609622	1	1	64	4	2	3	6	0	1	0	0	0	0	0	0	0	0	0	0	0	0	0	0	0	0	0	0	0	1	1	1	0	0	1	0	0	1	1	0	0	2	0	0	0	0	1	0	0	0
491714557	1	1	48	3	2	2	2	0	0	0	0	0	0	0	0	0	0	0	1	1	0	0	0	0	0	0	0	0	1	0	2	0	1	0	0	0	0	0	0	1	1	1	0	0	0	1	0	0	0
491306237	1	1	50	3	2	1	5	1	1	1	0	1	1	0	1	1	1	1	1	1	1	1	1	1	1	0	1	1	1	1	1	0	2	0	0	1	0	2	1	1	2	1	1	1	1	2	1	1	1
490895816	1	1	32	2	2	4	2	0	1	0	0	0	0	0	0	0	0	0	0	0	0	0	0	0	0	0	0	0	0	0	0	0	1	1	0	0	0	0	0	1	1	0	0	0	0	2	0	1	0
491615265	1	1	63	4	2	3	2	0	0	2	0	0	0	0	0	1	0	0	0	0	2	0	2	0	0	0	1	1	1	0	2	0	0	0	0	0	0	0	1	1	1	1	2	0	0	2	0	1	2
491744060	1	1	68	4	2	2	6	0	0	0	0	0	0	0	0	0	0	0	0	0	0	0	0	0	0	0	0	0	0	0	0	0	0	0	0	0	0	0	0	0	0	0	0	0	0	0	0	0	0
491297542	1	1	63	4	2	3	6	0	0	0	0	0	0	0	0	0	0	0	0	0	0	0	0	0	0	0	0	0	1	0	0	0	0	0	0	0	0	0	0	0	0	1	0	0	0	0	0	0	0
490883355	1	1	65	4	2	3	6	1	1	1	1	2	2	0	1	1	2	2	1	2	1	1	2	0	1	2	1	2	1	0	1	0	1	1	0	0	0	1	1	1	1	1	1	1	0	1	0	1	1
491806833	1	1	45	3	2	9	3	0	0	1	0	1	0	0	0	0	0	0	0	0	0	0	0	0	0	0	0	0	0	0	0	0	1	0	0	0	0	0	0	0	0	0	0	0	0	0	0	0	0
491785658	1	1	53	3	5	2	2	2	2	2	1	0	1	0	2	0	2	2	2	2	0	1	2	1	3	0	1	2	3	0	3	0	3	0	0	0	1	3	1	0	3	0	0	3	3	2	0	0	3
491826535	1	1	46	3	1	9	2	0	0	0	0	0	0	0	0	0	0	0	0	1	0	0	0	0	1	0	0	1	1	0	0	0	1	1	0	0	0	1	0	1	1	0	0	0	0	1	0	0	0
491681675	1	1	66	4	2	1	6	0	0	0	0	0	0	0	0	0	0	1	1	0	0	0	0	0	0	0	0	0	0	0	0	0	0	0	0	0	0	0	0	0	0	0	0	0	0	0	0	0	0
490883601	1	1	25	2	1	9	2	0	0	1	1	1	1	0	1	2	1	1	1	1	1	1	2	0	1	1	0	0	1	1	2	1	1	1	0	2	2	2	1	2	2	1	1	1	3	1	0	2	3
492368195	1	1	56	3	5	1	5	0	0	0	0	0	0	0	0	0	0	0	0	0	0	0	0	0	0	0	0	0	0	0	0	0	0	0	0	0	0	0	0	0	0	0	0	0	0	0	0	0	0
490955331	1	1	59	3	1	1	5	0	1	0	0	0	0	0	0	0	0	0	0	0	0	0	0	0	0	0	0	0	1	0	0	0	0	0	0	0	0	0	0	1	0	0	0	0	0	0	0	0	0
492046915	1	1	56	3	2	2	2	0	1	0	1	0	1	0	0	0	0	1	1	1	0	0	0	0	1	0	0	0	0	0	1	0	0	0	0	0	0	0	0	1	1	0	0	0	0	0	0	0	0
491830504	1	1	48	3	1	2	2	1	0	1	0	1	0	0	0	0	1	1	0	1	0	0	1	1	0	0	0	1	1	0	2	0	1	1	0	1	0	1	3	3	1	0	1	1	1	1	2	0	1
491301348	1	1	65	4	2	9	6	0	0	0	0	0	0	0	0	0	0	0	0	0	0	0	0	0	0	1	0	0	0	0	0	1	0	0	0	0	0	0	0	0	0	0	0	0	0	0	0	0	0
491789425	1	1	43	3	1	6	2	0	0	0	0	0	1	0	1	1	0	1	0	0	0	0	0	0	0	0	0	0	0	0	0	0	0	1	0	0	0	0	1	0	0	1	0	0	0	1	0	0	0
493103329	1	1	36	3	2	4	1	1	0	0	0	2	2	0	3	1	2	1	2	2	0	1	2	2	2	1	1	0	3	0	0	1	0	0	0	1	0	0	1	2	1	0	0	0	0	1	1	0	0
490905502	1	1	47	3	2	9	2	0	0	0	0	0	0	0	0	0	0	0	0	0	0	0	0	0	0	0	0	0	0	0	0	0	0	0	0	0	0	0	0	0	0	0	0	0	0	0	0	0	0
491696810	1	1	54	3	2	5	6	0	0	0	0	0	0	0	0	0	0	0	0	0	1	0	0	0	0	0	0	0	0	0	0	0	0	0	0	1	0	0	0	0	0	0	0	0	0	0	0	0	0
491620469	1	1	62	4	2	9	1	3	3	3	0	1	3	2	3	3	2	3	3	3	2	3	3	1	3	3	3	2	3	3	2	0	2	3	0	3	1	2	3	3	3	2	3	3	2	3	3	3	2
490912534	1	1	54	3	2	9	2	0	0	0	0	0	1	0	0	0	0	0	1	0	1	0	0	0	1	0	1	0	0	0	0	0	0	0	0	0	0	0	0	0	0	0	0	0	0	0	0	0	0
491617519	1	1	55	3	2	4	2	0	0	0	0	0	0	0	0	0	0	0	0	0	0	0	0	0	0	0	0	0	0	0	0	0	0	0	0	0	0	0	0	0	0	0	0	0	0	0	0	0	0
491609132	1	1	50	3	2	2	2	1	0	0	0	2	0	0	0	0	3	0	0	2	0	0	1	0	0	0	0	0	0	1	1	0	1	0	0	1	0	1	1	0	1	0	0	0	0	0	0	0	1
490903619	1	1	40	3	1	2	2	1	1	0	0	1	0	0	0	0	0	0	0	0	1	0	0	0	0	0	0	0	1	0	1	0	1	2	0	2	0	1	2	2	1	1	1	1	0	2	0	0	0
493289560	1	1	24	2	1	3	2	1	1	1	0	1	0	0	1	0	1	0	1	1	0	0	0	1	1	0	1	1	1	0	2	0	1	1	1	1	1	2	1	1	1	1	1	2	2	1	0	1	3
490950681	1	1	71	4	2	9	6	0	0	1	0	0	0	0	0	0	0	0	0	0	0	0	0	0	0	0	0	0	0	0	0	0	0	0	0	0	0	0	1	0	0	2	0	0	0	0	0	0	0
491016240	1	1	27	2	1	3	2	0	1	0	0	2	0	0	0	1	2	2	1	1	0	0	1	0	1	0	0	0	1	0	0	0	1	0	0	0	1	1	0	1	0	0	0	0	0	0	0	0	0
491904340	1	1	48	3	2	9	2	0	1	0	0	0	0	0	0	0	0	0	0	0	0	0	0	0	0	0	0	0	1	0	1	0	1	1	0	0	0	0	0	1	0	0	0	1	0	1	0	0	0
491219004	1	1	51	3	2	2	2	0	0	0	0	0	0	0	0	0	0	0	0	0	0	0	0	0	0	0	0	0	0	0	0	0	0	0	0	0	0	0	0	0	0	0	0	0	0	0	0	0	0
491607673	1	1	46	3	2	5	2	0	1	0	0	1	0	0	0	0	1	1	1	1	0	0	0	0	1	0	0	0	0	0	0	0	0	0	0	0	0	0	0	2	0	0	0	0	0	0	0	0	0
491772942	1	1	67	4	2	9	6	0	0	0	0	0	0	0	0	0	0	0	0	0	0	0	0	0	0	0	0	0	0	0	0	0	0	0	0	0	0	1	0	0	0	0	0	0	0	0	0	0	0
491312796	1	1	52	3	2	9	1	1	0	2	0	1	1	0	0	0	2	2	2	2	0	0	3	3	2	0	0	3	1	0	1	0	1	0	0	1	1	1	1	1	1	1	1	1	1	1	0	1	1
491831896	1	1	75	4	2	3	6	0	0	0	0	0	0	0	0	0	0	0	0	0	0	0	0	0	0	0	0	0	0	0	0	0	0	0	0	0	2	0	0	0	0	0	0	0	0	0	0	2	0
491297854	1	1	60	3	2	9	3	0	0	0	0	0	0	0	0	0	0	0	0	0	0	0	0	0	0	0	0	0	0	0	0	0	0	0	0	0	0	0	0	0	0	0	0	0	0	0	0	0	0
491818255	1	1	57	3	2	1	5	2	1	0	3	1	0	0	1	0	1	2	1	1	0	0	3	0	1	3	1	0	0	0	0	2	0	0	0	1	0	0	1	2	1	0	0	0	0	1	0	0	0
491705596	1	1	62	4	2	9	1	1	0	0	1	0	1	0	3	1	3	0	1	3	0	0	2	0	1	0	0	1	1	1	0	0	1	1	0	1	0	1	1	1	2	0	0	1	0	1	0	0	0
491683889	1	1	48	3	2	2	1	0	0	0	0	1	0	0	0	0	1	1	1	1	0	0	1	0	1	0	0	0	1	0	0	0	1	0	1	1	0	1	1	1	1	0	1	1	0	1	0	0	0
492483911	1	1	67	4	2	4	6	0	0	0	0	0	0	0	0	0	1	0	0	0	0	0	0	0	0	0	0	1	1	0	1	0	0	0	0	0	0	1	0	0	1	0	0	2	0	1	0	0	1
491300505	1	1	43	3	2	2	2	0	0	0	0	0	0	0	0	0	0	0	0	0	0	0	0	0	0	0	0	0	0	0	0	0	0	0	0	0	0	0	0	0	0	0	0	0	0	0	0	0	0
491784750	1	1	35	3	1	2	2	0	1	0	0	1	0	0	1	0	0	0	0	0	3	0	3	0	1	0	0	3	1	0	0	0	1	0	0	0	0	1	0	1	0	0	0	1	0	0	0	0	3
492416335	1	1	69	4	2	2	6	0	0	0	0	0	0	0	0	0	0	0	0	0	0	0	0	0	0	0	0	0	0	0	0	0	0	0	0	0	0	0	0	0	1	0	0	1	0	0	0	0	0
491771857	1	1	58	3	2	5	1	1	0	0	0	0	0	0	1	0	0	0	0	0	0	0	0	0	0	0	0	0	1	0	0	0	0	1	0	1	2	0	1	1	2	0	0	0	1	1	0	1	1
491917159	1	1	40	3	1	2	1	0	0	2	0	2	1	0	2	1	3	0	0	3	0	0	3	2	1	0	0	3	1	0	2	0	1	0	0	1	1	2	1	1	2	2	1	2	1	1	1	1	1
491816129	1	1	44	3	1	3	2	1	0	1	2	1	1	0	0	1	1	1	2	1	0	1	1	1	2	1	1	1	1	0	1	1	1	1	0	0	1	1	1	1	2	1	1	1	0	1	0	1	1
492350419	1	1	51	3	2	5	1	0	0	0	0	0	0	0	0	0	0	0	1	1	0	0	0	0	0	1	0	0	1	0	0	0	0	0	0	0	0	1	1	1	0	0	0	1	0	1	1	0	0
491610380	1	1	39	3	2	3	1	1	0	0	0	1	1	0	0	1	1	1	1	1	1	1	1	0	1	1	0	1	1	1	0	0	0	0	0	0	0	0	1	2	1	0	0	1	0	0	1	0	0
491861999	1	1	59	3	2	4	1	1	0	0	0	0	1	0	1	0	0	0	0	1	0	0	0	0	1	0	0	0	2	1	1	0	1	1	0	1	0	1	1	1	1	1	0	1	0	1	0	1	0
492042634	1	1	47	3	5	2	2	0	0	0	0	0	0	0	0	0	0	0	0	0	0	0	0	0	0	0	0	0	0	0	0	0	0	0	0	0	0	0	0	0	0	0	0	0	0	0	0	0	0
492048677	1	1	69	4	2	9	1	0	0	0	0	0	0	0	0	0	0	0	0	0	0	0	0	0	0	0	0	0	0	0	2	0	0	0	0	0	0	0	0	1	1	0	0	0	0	0	0	0	0
491306094	1	1	48	3	2	9	2	0	0	0	0	0	0	0	0	0	0	0	0	0	0	0	0	0	1	0	0	0	1	0	0	0	0	1	0	1	0	0	1	0	1	0	0	1	0	1	0	0	0
491630430	1	1	68	4	2	3	6	0	0	0	0	0	0	0	0	0	0	0	0	0	0	0	0	0	0	0	0	0	1	0	0	0	0	0	0	0	0	0	0	0	0	0	0	0	0	0	0	0	0
491796922	1	1	51	3	2	9	2	2	1	2	1	2	1	1	0	0	2	2	2	2	0	1	2	2	3	1	2	2	3	1	1	0	1	0	3	0	2	2	1	3	1	1	0	0	3	1	0	0	2
491634048	1	1	60	3	1	9	2	0	1	1	0	0	0	0	0	0	0	0	0	0	0	0	1	0	0	0	0	0	0	1	1	0	1	0	0	0	0	0	1	0	0	0	0	0	1	0	1	0	0
491739363	1	1	47	3	2	2	2	0	0	0	0	0	0	0	0	0	0	0	0	0	0	0	0	0	0	0	0	0	0	0	0	0	0	1	0	3	0	0	1	0	0	1	0	0	0	1	0	0	0
490919678	1	1	62	4	3	9	5	1	2	0	0	1	1	0	1	0	1	1	1	1	1	1	1	1	1	0	1	0	1	1	1	0	1	1	0	0	1	1	1	2	1	0	1	1	1	1	0	1	1
492355924	1	1	48	3	2	3	3	0	0	0	0	0	0	0	0	0	0	0	0	0	0	0	0	0	0	0	0	0	1	0	1	0	1	0	0	0	0	1	1	1	1	1	0	1	1	1	1	0	0
490999231	1	1	31	2	2	9	4	1	1	0	0	0	0	0	0	0	0	1	2	0	0	0	1	0	1	0	0	0	0	1	0	0	0	0	0	0	0	0	0	0	1	0	0	0	0	0	0	0	0
491630512	1	1	59	3	2	9	3	0	0	0	0	1	0	0	0	0	0	0	1	1	0	0	1	0	1	0	0	0	0	0	1	0	1	1	0	0	1	1	0	0	0	0	0	1	0	0	0	1	0
492630801	1	1	82	4	2	2	6	0	1	0	0	0	0	0	1	1	0	1	1	1	0	0	0	0	0	0	0	0	2	1	1	1	1	1	1	1	1	1	1	2	1	1	1	1	0	1	1	3	0
491871413	1	1	37	3	2	2	2	1	1	1	0	1	0	0	0	1	1	0	2	2	1	0	1	0	1	0	0	0	1	1	1	0	1	0	0	0	1	1	0	1	1	1	0	1	1	1	0	1	0
491298737	1	1	69	4	2	1	6	3	3	3	2	3	3	0	2	2	2	2	2	1	1	0	0	2	2	3	0	2	1	2	0	2	1	1	0	0	2	2	0	2	0	1	0	0	3	1	2	2	0
491298223	1	1	58	3	2	3	3	0	0	0	0	0	1	0	0	0	0	0	0	1	0	0	0	0	1	0	0	0	0	0	0	0	0	1	0	0	0	1	0	0	1	0	0	0	0	0	0	1	0
490881065	1	1	47	3	2	1	1	1	0	1	0	0	0	0	1	0	0	2	1	1	0	0	0	1	0	1	0	0	0	0	0	1	0	1	1	1	0	1	1	1	1	1	2	1	0	2	1	0	2
491868187	1	1	52	3	2	3	2	2	1	1	1	1	1	0	1	0	1	1	1	2	1	0	1	1	1	2	1	1	2	0	1	1	1	0	0	0	0	1	1	1	1	0	1	1	0	2	1	0	1
492032727	1	1	65	4	2	4	6	0	0	0	0	0	0	0	0	0	0	0	0	0	0	0	0	0	0	0	0	0	0	0	0	0	0	0	0	0	0	0	0	1	1	0	0	0	0	0	0	0	0
491609106	1	1	74	4	2	5	6	1	0	0	0	0	0	1	1	0	1	1	1	0	0	0	1	0	0	0	0	0	0	0	0	0	0	0	0	0	0	0	1	1	1	1	0	0	0	1	0	1	0
491724184	1	1	51	3	2	3	1	0	2	0	0	1	1	0	1	0	0	1	1	1	1	0	0	0	1	0	0	0	1	1	0	0	1	1	0	0	0	1	1	2	1	0	0	0	0	2	0	0	0
491670460	1	1	64	4	3	2	6	0	0	0	0	0	0	0	0	0	0	0	0	0	0	0	0	0	0	0	0	0	0	0	2	0	1	1	0	0	0	0	0	0	1	0	0	0	0	1	0	0	0
491791204	1	1	49	3	1	9	2	1	0	1	2	2	0	1	1	1	1	1	1	1	1	0	1	1	0	2	1	1	1	0	1	1	1	0	1	0	0	1	1	1	1	1	1	1	1	0	1	0	1
491708373	1	1	69	4	3	2	6	0	0	0	0	0	0	0	0	0	0	0	0	0	0	0	0	0	0	0	0	0	0	0	0	0	1	0	0	0	0	0	1	0	0	1	0	0	0	1	0	0	0
491310446	1	1	43	3	1	2	1	0	0	0	0	0	0	0	0	0	0	0	0	0	0	0	0	0	0	0	0	0	3	3	3	3	3	3	3	3	3	3	3	3	3	3	3	3	3	3	3	3	3
491607986	1	1	77	4	5	5	6	1	0	1	0	1	0	0	1	0	1	1	0	1	1	0	1	1	1	0	0	1	0	0	0	0	1	0	0	0	0	0	0	1	1	0	0	0	0	1	0	0	0
490881271	1	1	41	3	1	3	1	1	0	1	1	1	2	2	2	1	2	1	2	3	2	1	1	1	3	1	2	2	2	2	3	2	2	2	1	2	2	2	2	2	1	1	3	1	2	2	2	2	3
491842559	1	1	73	4	2	2	6	0	1	0	0	0	0	0	0	0	0	0	0	0	0	0	0	0	0	1	0	0	0	1	0	0	0	0	0	0	0	0	0	1	0	0	0	0	0	0	0	0	0
491785046	1	1	49	3	4	2	1	0	0	0	0	0	0	0	0	0	0	1	1	1	1	0	2	0	0	1	0	0	1	0	0	0	1	0	0	0	0	0	1	1	1	0	0	0	0	1	0	0	0
491611508	1	1	25	2	1	9	1	2	2	2	2	2	2	1	3	3	2	2	2	2	2	1	1	0	1	2	2	2	1	1	0	0	1	0	0	1	0	0	0	1	1	1	0	0	0	1	0	0	0
491303135	1	1	74	4	2	4	6	0	0	0	0	0	0	0	0	0	1	0	0	0	0	0	0	0	0	0	0	0	0	0	0	0	0	0	0	0	0	0	0	0	0	0	0	0	0	0	0	0	0
490972442	1	1	38	3	1	9	5	0	0	0	0	0	0	0	3	0	0	0	0	0	0	0	0	0	2	0	0	0	0	0	0	0	0	0	0	0	0	0	0	0	0	0	0	0	0	0	0	0	0
491017614	1	1	66	4	2	3	3	1	0	0	1	2	0	0	0	0	0	1	1	1	0	0	1	0	0	0	1	0	1	0	0	1	1	0	0	0	0	1	1	1	1	0	0	2	1	0	0	1	0
491926321	1	1	45	3	5	2	1	0	0	0	0	0	0	0	0	0	0	0	0	0	0	0	0	0	0	0	0	0	0	0	1	0	0	0	0	2	0	0	0	0	0	0	0	0	0	0	0	0	0
491825191	1	1	50	3	2	4	1	0	1	0	0	0	0	0	0	0	0	0	0	0	0	0	0	0	1	0	0	0	0	0	0	0	0	1	0	1	0	0	1	1	1	0	0	0	0	1	1	0	0
491606084	1	1	61	4	2	5	3	2	0	0	0	0	1	0	0	0	0	1	2	1	3	1	0	0	1	0	0	0	0	0	0	0	0	0	0	0	0	0	0	0	0	0	0	0	0	0	0	0	0
490880506	1	1	64	4	2	3	6	0	0	0	1	0	0	0	0	0	0	1	0	0	0	0	0	0	0	1	0	0	0	0	0	0	0	0	0	0	0	0	0	0	1	0	0	0	0	0	0	1	0
491298887	1	1	66	4	2	4	6	0	0	0	0	0	0	0	1	0	0	0	0	0	0	0	0	0	0	0	0	0	0	0	1	0	1	0	1	1	0	1	0	1	0	0	0	0	0	1	0	0	0
491796679	1	1	36	3	1	2	1	0	0	0	0	0	0	0	0	0	0	0	0	0	0	0	0	0	0	0	0	0	0	0	3	0	2	2	0	0	0	0	0	0	0	0	0	0	0	0	0	0	0
491783206	1	1	47	3	5	3	1	0	0	0	0	0	0	0	0	0	0	0	0	0	0	0	0	0	1	0	0	0	0	0	0	0	0	0	0	0	0	0	0	0	0	0	0	0	0	0	0	0	0
490916795	1	1	75	4	2	9	6	0	0	0	0	0	0	0	0	0	0	0	0	0	0	0	0	0	0	0	0	0	1	0	1	0	0	1	0	0	0	0	0	0	1	0	0	0	0	0	0	1	0
491868123	1	1	40	3	2	2	2	0	0	0	0	1	0	0	1	1	0	1	1	0	1	0	0	0	1	1	0	0	1	0	1	0	2	0	0	0	0	1	1	0	1	1	0	1	0	1	0	1	1
490880312	1	1	31	2	1	6	2	0	0	0	0	1	0	0	0	0	0	0	1	1	0	0	0	0	1	0	0	0	1	0	0	0	0	0	0	2	0	1	1	1	0	1	0	1	0	1	0	0	0
491302739	1	1	71	4	2	4	6	0	0	0	0	0	0	0	0	0	0	0	0	0	0	0	0	0	0	0	0	0	0	0	0	0	0	0	0	0	0	0	0	0	0	0	0	0	0	0	0	0	0
491788254	1	1	62	4	4	2	3	0	1	0	0	0	0	0	0	0	0	1	1	1	0	1	0	0	0	0	1	0	0	0	0	0	0	0	0	0	0	0	0	0	0	0	0	0	0	0	0	0	0
491784608	1	1	63	4	1	2	2	1	2	0	1	1	0	0	0	0	1	1	1	1	0	0	1	1	1	0	0	1	0	0	0	0	1	0	0	0	0	1	1	1	1	1	0	1	1	0	0	0	1
491789061	1	1	37	3	2	2	2	0	0	0	0	0	0	0	0	0	0	0	0	0	0	0	0	0	0	0	0	0	0	0	0	0	1	0	0	0	0	0	0	0	0	0	0	0	0	0	0	0	0
490910432	1	1	76	4	2	2	6	0	0	0	0	0	0	0	0	0	0	0	0	0	0	0	0	0	0	0	0	0	0	0	0	0	0	0	0	0	0	0	0	0	0	0	0	0	0	0	0	0	0
491606076	1	1	29	2	1	1	2	0	0	0	0	1	0	0	0	0	1	0	0	0	0	0	0	0	1	0	1	0	1	1	0	0	1	1	0	1	1	2	0	0	1	1	0	0	1	0	0	0	2
492168024	1	1	47	3	1	2	2	1	1	1	0	1	0	0	2	0	2	1	1	2	1	0	1	0	1	1	0	1	1	1	1	1	1	1	0	1	1	1	1	1	2	1	0	1	1	1	1	1	0
491788051	1	1	49	3	1	1	2	2	1	1	1	1	1	0	2	1	2	2	2	2	1	1	1	1	2	1	1	3	1	1	2	0	2	1	0	1	1	1	1	2	2	2	2	2	2	1	1	1	2
491806357	1	1	55	3	2	2	2	2	0	1	1	0	1	1	2	0	1	0	1	2	1	0	1	2	1	0	0	1	1	0	0	0	1	2	0	2	0	0	1	1	2	3	0	0	1	3	0	0	1
491310878	1	1	43	3	1	3	2	1	0	0	0	0	1	0	1	0	1	1	2	1	0	0	1	0	2	1	0	0	0	0	0	0	0	1	1	0	0	0	1	1	1	0	0	0	0	1	1	0	0
490880560	1	1	59	3	2	4	1	0	0	1	0	0	1	0	0	0	0	0	0	0	1	0	0	0	1	0	0	0	0	0	0	0	0	0	0	0	0	0	0	0	0	0	0	0	0	1	0	0	0
491788438	1	1	59	3	5	3	1	0	1	0	0	0	0	0	0	0	0	1	0	1	0	0	0	0	0	0	0	0	0	1	0	0	0	0	0	0	0	0	1	0	1	0	0	0	0	0	0	0	0
491788073	1	1	58	3	2	3	6	0	0	0	0	0	0	0	0	0	0	0	0	0	0	0	0	0	0	0	0	0	0	0	0	0	0	0	0	0	0	0	0	0	0	0	0	0	0	0	0	0	0
490929285	1	1	40	3	1	5	2	0	0	0	0	0	0	0	0	0	0	0	0	0	0	0	0	0	0	0	0	0	0	0	0	0	0	0	0	0	0	0	0	0	0	0	0	0	0	0	0	0	0
491318610	1	1	61	4	2	9	1	1	1	1	0	1	1	0	0	1	1	1	1	1	1	1	1	1	2	0	0	0	1	2	2	0	1	2	0	0	1	1	1	1	1	1	0	1	0	2	0	0	0
493014439	1	1	55	3	2	2	2	0	0	1	0	2	0	0	0	0	2	0	0	1	0	0	1	0	0	0	0	1	1	0	0	0	1	0	0	0	0	2	0	0	2	0	0	1	0	0	0	0	1
491306945	1	1	56	3	2	2	2	0	1	1	1	2	0	1	1	0	0	0	2	1	0	0	0	1	0	1	0	0	1	1	0	1	1	1	0	1	1	0	0	1	1	1	1	0	0	1	1	1	0
491637173	3	1	56	3	1	1	2	1	0	1	0	1	1	0	0	0	1	0	1	1	2	0	1	0	1	0	0	0	1	0	1	0	1	1	0	0	0	1	0	2	1	1	0	1	0	1	0	0	0
491304311	1	1	32	2	2	5	2	1	2	2	2	2	1	2	2	1	3	2	2	2	1	1	3	1	2	1	2	1	0	0	0	0	0	0	0	0	0	0	0	0	0	0	0	0	0	0	0	0	0
491725903	1	1	69	4	2	5	6	0	1	0	0	0	0	0	0	0	0	0	0	0	0	0	0	0	0	0	0	0	0	0	1	0	1	0	0	0	0	1	0	0	1	2	0	1	0	0	0	0	0
491786303	1	1	53	3	2	2	9	0	0	0	0	0	0	0	0	0	0	0	0	0	0	0	0	0	0	0	0	0	0	0	0	0	0	0	0	0	0	0	0	0	0	0	0	0	0	0	0	0	0
491609844	1	1	75	4	2	2	6	1	1	0	1	0	0	0	0	0	0	1	1	1	0	0	0	0	1	1	1	0	1	1	0	1	0	0	0	0	0	0	1	1	1	0	0	0	0	1	0	1	0
491791491	1	1	36	3	2	2	2	0	1	0	0	0	0	0	1	0	0	0	1	1	0	0	0	0	0	0	0	0	0	1	0	1	0	1	0	0	0	0	0	1	1	0	1	1	1	0	1	1	0
491312284	1	1	54	3	2	2	2	0	0	0	0	0	0	0	0	1	0	1	0	1	1	0	0	0	1	0	0	0	0	0	0	0	0	0	0	0	0	0	0	1	0	0	0	0	0	0	0	0	0
491783132	1	1	43	3	2	3	2	1	0	0	0	1	2	0	0	0	1	1	2	2	1	0	0	0	2	2	1	0	1	0	1	0	1	1	0	1	1	1	2	1	2	1	1	2	0	3	0	2	2
491307598	1	1	56	3	2	9	2	0	0	0	0	0	0	0	0	2	0	0	0	0	0	0	0	0	1	0	1	0	1	0	0	0	1	1	0	0	2	0	1	1	1	1	0	0	2	1	0	0	0
492594440	1	1	63	4	2	2	6	1	1	1	0	0	1	0	0	0	0	1	0	0	0	0	0	0	1	0	0	0	0	0	0	0	0	0	0	0	0	0	0	0	1	1	0	0	0	1	0	0	0
490953451	1	1	63	4	1	4	2	0	0	0	0	0	1	0	0	0	0	0	0	0	0	0	0	0	0	1	0	0	0	0	0	0	0	0	0	0	0	0	0	0	0	0	0	0	0	0	0	0	0
491833065	1	1	67	4	2	9	6	0	0	0	0	0	0	0	0	0	0	0	0	0	0	0	0	0	0	0	0	0	0	0	0	0	2	0	0	0	0	0	0	0	0	1	0	0	0	0	0	0	0
491981340	1	1	29	2	1	9	2	0	0	0	0	0	0	0	0	0	0	0	0	0	0	0	0	0	0	0	0	0	1	1	1	1	1	1	1	1	1	1	1	1	1	1	1	1	1	1	1	1	1
492025483	1	1	59	3	5	2	2	0	0	0	0	0	0	0	0	0	0	0	0	0	0	0	0	0	0	0	0	0	0	0	0	0	0	0	0	0	0	0	0	0	0	1	0	0	0	0	0	0	0
491623508	1	1	47	3	2	6	2	0	0	0	0	0	0	0	0	0	0	0	0	0	0	0	0	0	0	0	0	0	0	0	0	0	0	0	0	0	0	0	0	0	0	0	0	0	0	0	0	0	0
491829591	1	1	49	3	2	5	2	3	3	0	1	2	3	3	3	3	2	3	0	2	3	1	3	2	2	3	2	3	1	2	3	2	2	2	1	1	1	2	2	1	2	2	0	1	1	2	2	1	1
491317419	1	1	67	4	2	2	3	1	0	0	1	1	0	0	1	1	0	1	0	1	0	0	0	0	1	1	0	0	1	0	0	0	0	1	0	0	0	0	0	1	1	0	0	0	0	1	1	1	0
491299715	1	1	72	4	2	3	6	1	0	1	0	1	0	0	0	0	1	0	1	1	1	0	1	0	1	0	1	1	0	1	1	1	1	0	0	0	1	1	0	1	2	0	0	1	1	1	0	0	1
491638071	1	1	32	2	2	5	3	3	2	1	2	2	2	2	2	2	1	3	2	2	2	1	2	2	2	1	2	1	1	2	1	0	1	3	1	2	2	3	2	2	2	1	0	2	0	3	2	1	3
491739149	1	1	42	3	1	2	1	0	0	0	1	0	1	0	0	0	0	0	0	0	0	2	0	0	0	0	0	0	0	0	0	0	0	0	0	0	0	0	0	0	0	0	0	0	0	0	0	0	0
491303082	1	1	56	3	2	4	2	0	0	0	0	0	0	0	0	0	0	0	0	0	0	0	0	0	0	0	0	0	1	0	0	0	2	1	0	0	1	0	0	1	2	1	0	0	0	1	0	1	1
491607380	1	1	61	4	2	2	1	0	0	0	0	0	0	0	0	0	0	0	0	0	0	0	0	0	0	0	0	0	0	1	0	0	0	0	0	0	0	0	0	0	0	0	0	0	0	0	0	0	0
491606114	1	1	50	3	2	9	2	0	0	0	0	0	0	0	0	0	0	0	0	0	0	0	0	0	0	0	0	0	1	1	1	0	0	0	0	1	0	1	1	1	1	1	0	0	0	2	1	0	0
491606965	1	1	32	2	2	5	1	2	2	2	2	2	2	2	2	2	2	1	3	1	2	1	1	2	1	1	1	2	0	1	1	0	3	2	2	3	1	3	2	2	2	0	3	2	2	1	1	2	2
491635178	1	1	66	4	5	2	2	1	0	0	1	0	0	0	0	0	1	0	1	1	1	0	1	0	1	1	1	0	2	1	1	2	1	1	1	0	1	2	2	2	2	1	1	2	1	1	1	2	2
491608256	1	1	61	4	1	9	2	0	0	0	0	1	1	0	1	0	0	1	0	1	0	0	0	0	0	1	0	0	1	0	0	0	1	1	0	0	0	0	1	1	1	0	0	1	0	1	0	0	0
491784127	1	1	29	2	1	2	2	1	0	1	0	1	1	0	1	0	2	1	2	1	3	0	2	1	1	0	1	1	2	0	2	0	0	2	2	2	2	2	2	2	3	1	1	2	1	3	1	1	2
491298872	3	1	38	3	1	9	2	1	1	0	0	1	0	0	1	0	0	0	1	1	0	1	1	2	1	0	0	0	0	0	0	0	1	0	0	1	1	0	1	0	1	0	1	1	0	1	0	1	1
491787219	1	1	57	3	2	3	1	1	0	0	0	0	0	0	0	0	0	0	1	0	0	0	0	0	1	0	0	0	1	1	0	0	1	0	0	1	1	0	0	1	0	0	0	0	0	1	0	0	0
491609841	1	1	62	4	2	3	2	0	1	0	0	0	0	0	0	1	0	0	1	1	0	0	0	0	0	0	1	0	0	0	1	0	1	0	0	0	0	1	0	1	1	0	0	1	0	0	0	0	0
491797561	1	1	44	3	1	3	2	1	0	1	1	1	1	0	0	0	1	1	1	1	1	0	1	0	1	1	0	1	0	0	0	1	0	0	0	0	0	1	1	1	1	0	0	1	0	1	0	0	0
491693285	1	1	49	3	2	2	1	0	1	0	0	0	0	0	1	0	0	0	0	0	0	0	0	0	0	0	0	0	0	0	0	0	0	0	0	0	0	0	0	0	1	0	0	0	0	1	0	0	0
491606330	1	1	34	2	2	9	2	0	0	0	0	0	0	0	0	0	0	0	1	0	0	0	0	0	0	0	0	0	1	0	0	1	1	0	0	0	0	0	0	0	0	1	0	0	0	0	1	0	0
493109945	1	1	44	3	2	4	2	2	1	0	0	2	0	1	2	1	1	2	1	1	1	1	1	0	3	2	3	0	2	1	2	0	2	2	0	1	2	1	1	2	2	0	0	2	0	2	1	1	0
491803927	1	1	53	3	2	3	1	1	0	0	0	0	0	0	0	0	0	0	0	0	1	0	0	0	0	1	0	0	1	1	0	0	1	0	0	1	1	0	0	1	0	2	0	0	0	1	1	0	0
491090776	1	1	63	4	4	1	5	0	2	0	1	0	0	0	1	0	0	0	1	0	1	0	1	0	1	0	0	0	1	2	0	0	1	1	0	1	0	1	0	1	1	1	0	1	0	1	0	1	0
491608705	3	1	64	4	2	4	6	0	0	0	0	0	0	0	0	0	0	0	0	0	0	0	0	0	0	0	0	0	0	2	0	0	0	0	0	0	0	0	0	0	0	0	0	0	0	0	0	0	0
491609619	1	1	48	3	2	4	2	0	0	0	0	1	0	0	0	0	0	0	1	0	0	0	0	0	0	0	0	0	0	0	0	0	0	0	0	0	0	0	0	1	1	0	0	0	0	0	0	0	0
492045443	1	1	66	4	2	3	6	0	1	0	0	0	0	0	0	0	0	0	0	0	0	0	0	0	0	0	0	0	0	1	0	0	0	0	0	0	0	0	0	0	1	0	0	0	0	0	0	0	0
490899714	1	1	27	2	1	9	3	2	2	2	2	2	2	2	2	2	2	2	2	2	2	2	2	2	2	2	2	2	1	0	3	0	2	0	2	0	1	3	3	2	3	1	0	3	0	2	0	0	3
492025858	1	1	44	3	1	4	2	2	0	0	0	2	0	0	0	0	0	1	1	1	0	0	1	0	1	0	0	0	2	0	0	0	2	0	0	1	0	1	1	2	2	0	0	2	0	2	0	0	0
491606325	1	1	60	3	2	2	5	0	0	0	0	0	0	0	0	0	0	0	0	0	0	0	0	0	0	0	0	0	1	1	1	0	1	1	0	1	1	1	0	1	1	1	1	1	1	1	0	1	1
491607612	1	1	67	4	2	2	6	1	3	2	1	1	0	0	2	2	2	1	2	3	1	1	2	1	1	1	2	1	0	1	1	1	1	0	0	0	0	1	0	1	1	0	0	2	1	1	1	0	1
491620220	1	1	71	4	3	2	6	0	1	0	0	0	0	0	0	0	0	0	0	1	1	0	0	0	0	0	0	0	2	0	0	0	1	1	0	0	0	0	1	1	1	0	0	1	0	1	0	1	0
491020375	1	1	30	2	1	4	1	1	1	0	0	0	1	0	0	1	0	1	1	0	1	0	0	1	1	0	0	0	2	2	0	0	2	1	1	1	0	2	2	3	1	2	0	2	0	2	1	1	0
491607534	1	1	79	4	5	9	6	0	0	0	0	0	0	0	0	0	0	0	0	0	0	0	0	0	0	0	0	0	0	0	0	0	0	1	0	0	0	0	0	0	0	1	0	0	0	0	0	0	0
493108960	1	1	57	3	2	3	1	0	0	0	0	0	0	0	1	0	0	0	1	0	0	0	0	0	0	0	0	0	0	0	2	0	0	0	0	0	0	0	0	0	0	0	0	0	0	0	1	0	0
491314628	1	1	54	3	1	3	2	0	0	0	0	0	0	0	0	0	1	0	0	1	0	0	1	0	0	0	0	1	0	0	1	0	0	0	0	0	0	0	0	0	1	0	0	0	0	0	0	0	0
491297754	1	1	60	3	2	3	3	0	0	0	0	0	0	0	0	0	0	0	0	0	1	0	0	0	0	0	0	0	0	0	0	1	0	0	0	1	0	0	1	0	1	0	0	0	0	0	0	0	0
491840875	1	1	69	4	2	3	6	0	1	0	0	0	1	0	1	1	0	1	1	1	0	1	1	0	1	0	0	0	2	2	0	1	1	2	1	1	1	0	2	2	1	1	2	1	0	1	1	1	0
492569991	1	1	60	3	2	4	9	0	1	0	0	0	0	0	0	0	0	1	0	0	0	0	0	0	1	0	0	0	0	0	0	0	0	0	0	0	0	0	0	0	0	0	0	0	0	0	0	0	0
491623407	1	1	65	4	2	2	6	0	0	0	0	0	0	0	0	0	0	0	0	0	0	0	0	0	0	0	0	0	0	0	0	0	0	0	0	0	0	0	0	0	0	0	0	0	0	0	0	0	0
491805254	1	1	52	3	2	3	2	1	0	3	0	1	2	0	2	3	3	2	1	2	0	1	3	2	2	1	2	3	1	0	1	1	1	1	0	2	1	2	1	2	2	1	0	2	0	2	1	2	2
491088955	1	1	41	3	1	1	2	0	0	0	0	0	0	0	0	0	0	0	0	0	3	0	0	0	0	0	0	0	1	0	2	0	0	0	0	0	0	1	1	1	1	3	0	0	2	1	0	0	1
491867044	1	1	34	2	2	2	2	0	0	0	0	1	0	0	1	0	0	1	0	0	0	0	0	0	0	0	0	0	0	0	0	0	0	0	0	0	0	0	0	0	0	0	0	0	0	0	0	0	0
491297812	1	1	66	4	5	2	6	0	0	0	0	0	0	0	0	0	0	0	0	0	0	0	0	0	0	0	0	0	0	0	0	0	0	0	0	0	0	0	0	1	1	0	0	0	0	0	0	0	0
491784241	1	1	54	3	2	3	1	0	1	0	0	0	0	1	0	1	0	1	2	0	2	0	0	0	0	0	0	0	0	0	1	0	0	0	0	0	0	0	0	1	0	0	0	0	0	0	0	0	0
491784161	1	1	47	3	1	1	2	0	1	1	0	0	0	0	0	0	0	0	1	1	0	0	1	0	0	0	0	0	1	1	0	0	1	0	0	0	0	0	1	1	1	0	0	0	0	1	0	0	0
491805251	1	1	38	3	2	5	2	1	0	0	0	0	0	0	0	0	0	1	1	0	0	0	0	0	1	1	0	0	0	0	0	0	1	0	0	0	0	0	0	0	1	0	0	0	0	0	0	0	0
491615349	1	1	55	3	5	3	2	0	0	0	0	0	0	0	0	0	0	0	0	0	3	0	0	0	0	0	0	0	0	0	1	1	0	0	0	1	0	1	0	0	1	2	0	1	0	0	0	0	0
492652915	1	1	48	3	5	2	1	0	0	0	0	0	0	0	0	0	0	0	0	0	0	0	0	0	0	0	0	0	0	0	0	0	0	0	0	0	0	0	0	0	0	0	0	0	0	0	0	0	0
491300339	1	1	74	4	2	2	6	0	1	0	0	0	0	0	0	0	0	0	0	1	3	0	1	0	0	0	0	1	0	0	0	0	0	0	0	0	0	0	0	0	1	0	0	0	0	0	0	0	0
491795107	1	1	48	3	2	9	2	0	0	0	0	0	0	0	0	0	0	0	0	0	0	0	0	0	0	0	0	0	0	0	0	0	0	0	0	0	0	0	0	1	1	0	0	0	0	0	0	0	0
491297611	1	1	44	3	2	4	2	0	0	0	0	0	0	0	0	0	0	0	0	0	0	0	0	0	0	0	0	0	0	0	0	0	0	0	0	0	0	0	0	0	0	0	0	0	0	0	0	0	0
490891994	1	1	61	4	2	2	6	0	1	0	1	0	0	1	0	0	0	1	1	0	0	0	0	0	0	0	0	0	0	1	0	0	0	1	0	0	2	0	0	1	1	0	0	0	0	0	0	1	0
491614505	1	1	63	4	2	4	1	0	0	0	0	0	0	0	0	0	0	0	0	0	0	0	0	0	0	0	0	0	1	1	1	1	1	1	0	0	1	0	2	0	1	0	0	0	1	1	1	0	0
491794509	1	1	58	3	2	2	4	0	0	0	2	1	1	0	1	0	1	0	1	1	0	0	1	0	0	1	0	0	0	0	0	0	0	0	0	0	0	0	0	1	1	0	0	0	0	1	0	0	0
490907999	1	1	26	2	1	9	7	0	0	0	0	0	0	0	0	0	0	0	0	0	0	0	0	0	0	0	0	0	0	0	0	0	0	0	0	0	0	0	0	0	0	0	0	0	0	0	0	0	0
491611510	1	1	61	4	1	1	1	0	1	0	0	0	0	0	1	0	0	0	0	1	0	0	0	0	0	0	0	0	0	0	0	0	0	0	0	0	0	0	1	0	0	0	0	0	0	0	0	0	0
491706893	1	1	72	4	2	9	6	1	1	0	0	0	0	1	0	0	0	1	1	1	0	1	0	0	1	0	1	0	1	1	0	0	1	0	0	0	0	1	1	1	1	0	0	1	0	1	0	1	0
491298835	1	1	43	3	2	1	9	3	3	1	1	0	0	3	3	0	3	1	1	3	0	0	0	3	1	1	2	3	2	2	0	2	2	1	2	2	2	2	0	2	3	2	2	2	1	2	2	2	2
490975572	3	1	40	3	2	3	2	1	0	0	0	0	1	0	0	0	0	1	1	0	1	0	0	0	2	0	0	0	0	0	0	0	0	0	0	1	0	0	0	1	0	0	0	0	0	0	0	0	0
491788903	1	1	26	2	1	3	2	2	1	0	1	1	1	0	2	1	0	2	2	1	1	0	1	0	1	1	1	0	3	1	1	1	1	1	0	3	0	0	2	2	2	0	0	0	0	2	0	0	1
491788618	1	1	56	3	2	3	2	2	1	1	0	2	2	0	1	1	1	1	1	2	0	0	1	1	3	0	1	1	1	0	1	0	0	0	0	0	0	0	1	1	1	0	0	0	0	1	0	0	0
491075540	1	1	50	3	2	4	2	0	0	0	0	0	0	0	0	0	0	0	0	0	0	0	0	0	0	0	0	0	0	0	0	0	0	0	0	0	0	0	0	0	0	0	0	0	0	0	0	0	0
492372718	1	1	59	3	2	5	1	0	0	0	0	0	0	0	0	0	0	0	1	0	0	0	0	0	0	0	0	0	1	0	0	0	0	0	0	0	0	0	0	1	0	0	0	0	0	0	0	0	0
491622544	1	1	34	2	2	3	2	1	0	1	0	0	2	0	0	0	0	0	2	0	0	0	1	0	2	0	1	0	0	0	0	0	1	0	0	1	0	0	0	0	0	0	0	0	0	0	0	0	0
491606894	1	1	50	3	1	1	9	0	0	0	0	0	0	0	0	0	0	0	0	0	0	0	0	0	0	0	0	0	0	0	0	0	0	0	0	0	0	0	0	0	0	0	0	0	0	0	0	0	0
491611935	1	1	66	4	2	5	2	0	0	0	0	0	0	0	0	0	0	0	0	0	0	0	0	0	0	0	0	0	2	2	2	2	2	2	2	2	2	2	2	2	2	2	2	2	2	2	2	2	2
491626815	1	1	54	3	2	3	3	0	0	0	0	2	0	0	0	0	0	0	2	0	0	0	0	0	0	0	0	0	0	0	0	0	0	0	0	0	0	0	0	0	0	1	0	0	0	0	0	0	0
491782870	1	1	35	3	1	9	2	1	2	0	1	1	1	1	1	1	1	1	1	1	0	0	1	1	1	1	0	0	2	1	0	1	0	1	0	1	0	0	1	1	1	1	1	1	1	2	0	1	0
491616927	1	1	42	3	2	9	2	0	0	0	0	0	0	0	0	0	0	0	0	0	0	0	0	0	0	0	0	0	0	0	0	0	1	0	0	0	0	0	0	0	0	0	0	0	0	0	0	0	0
491616843	1	1	53	3	2	3	9	2	3	1	1	3	1	0	1	0	3	1	2	1	0	1	1	2	0	0	2	2	2	0	2	1	3	1	0	1	1	3	1	2	3	1	1	2	2	2	2	1	1
491610623	1	1	30	2	2	3	1	3	0	0	0	1	3	0	3	3	1	3	2	3	1	1	0	3	3	2	1	0	0	0	0	0	1	2	0	1	0	3	2	1	1	2	0	2	1	1	1	0	1
491824007	1	1	26	2	2	5	2	0	0	0	0	0	0	0	0	0	0	0	0	0	0	0	0	0	0	0	0	0	0	0	0	0	0	0	0	0	0	0	0	0	0	0	0	1	1	0	0	0	1
492656885	1	1	65	4	2	9	6	0	0	0	0	0	0	0	0	0	0	0	0	0	0	0	0	0	0	0	0	0	0	0	0	0	0	0	0	0	0	0	0	0	0	0	0	0	0	0	0	0	0
491623569	1	1	71	4	2	4	6	1	2	1	2	2	2	2	2	2	1	2	2	1	2	1	2	2	2	1	2	2	1	0	0	2	2	1	0	2	2	1	0	1	2	1	1	2	0	2	2	1	0
491824882	1	1	50	3	1	3	2	0	0	0	0	0	0	0	0	0	1	1	0	0	0	0	0	0	0	0	1	0	1	1	1	0	0	0	0	0	0	2	0	1	1	2	0	1	0	1	0	1	0
491731678	1	1	62	4	2	2	6	1	1	0	0	1	0	0	0	0	1	0	1	1	1	0	1	0	1	0	0	0	1	1	1	0	1	0	0	1	0	1	1	1	1	0	0	1	0	1	0	0	0
491700064	1	1	64	4	2	3	2	0	1	0	0	0	0	0	0	0	0	0	0	0	0	0	0	0	0	1	0	0	0	0	0	0	0	0	0	0	0	0	0	0	0	0	0	0	0	0	0	0	0
491786955	1	1	60	3	4	1	6	0	0	0	0	0	0	0	0	0	0	0	0	0	0	0	0	0	0	0	0	0	0	0	0	0	0	0	0	0	0	0	0	0	0	3	0	0	0	0	0	0	0
491607272	1	1	64	4	2	4	6	0	1	0	0	0	0	0	0	0	0	0	0	0	0	0	0	0	0	0	0	0	0	0	0	0	0	0	0	0	0	0	0	0	0	0	0	0	0	0	0	0	0
491697827	1	1	68	4	2	5	6	0	0	0	0	0	0	0	0	0	0	0	0	0	0	0	0	0	0	0	0	0	0	0	0	0	1	0	0	0	0	1	0	0	1	1	0	1	0	0	0	0	1
491619492	1	1	33	2	1	2	1	0	0	0	0	0	0	0	0	0	0	0	0	0	0	0	0	0	0	0	0	0	0	0	0	0	0	0	0	0	0	0	0	0	0	0	0	0	0	0	0	0	0
492665906	1	1	71	4	2	5	6	0	0	0	0	1	0	0	0	0	0	0	0	0	1	0	0	0	0	0	1	0	0	0	0	0	0	0	0	0	0	0	0	0	0	1	0	0	0	0	0	0	0
491312830	1	1	51	3	1	3	1	0	0	0	0	0	0	0	0	0	0	0	0	0	0	0	0	0	0	0	0	0	0	0	1	0	0	0	0	0	0	0	0	1	0	0	0	0	0	0	0	0	0
491699982	1	1	74	4	2	2	6	1	1	1	0	0	2	0	1	0	1	1	1	1	2	0	1	0	1	0	3	0	0	0	1	0	0	0	0	0	0	1	1	0	0	0	1	0	0	0	0	0	0
491875671	1	1	40	3	5	2	1	0	0	0	0	0	0	0	0	0	0	0	0	0	0	0	0	0	0	0	0	0	1	0	0	0	2	0	0	1	1	1	0	1	1	1	0	0	2	1	1	1	0
490979659	1	1	25	2	1	2	2	0	0	0	0	0	0	0	0	0	0	0	0	0	0	0	0	0	0	0	0	0	0	0	0	0	0	0	0	0	0	0	0	0	0	0	0	0	0	0	0	0	0
491317271	1	1	42	3	1	1	10	0	0	0	0	0	0	0	0	0	0	0	0	0	0	0	0	3	2	0	0	3	2	0	2	0	0	1	0	1	1	3	2	2	2	2	2	3	3	0	0	0	3
491606476	1	1	63	4	2	2	2	0	0	0	0	0	0	0	0	0	0	0	0	0	0	0	0	0	0	0	0	0	0	0	0	0	0	0	0	0	0	0	0	0	0	0	0	0	0	0	0	0	0
491872969	1	1	36	3	2	2	2	1	1	0	1	1	0	1	1	0	1	0	1	1	0	1	1	1	0	0	0	1	2	2	2	1	3	2	1	1	2	2	2	3	3	2	3	3	3	2	0	1	2
491789597	1	1	58	3	2	4	1	1	0	1	0	1	1	0	0	0	1	1	1	0	0	0	1	0	2	0	0	0	1	0	0	0	1	0	0	0	0	0	2	1	1	1	0	1	0	2	1	0	0
491864057	1	1	44	3	2	5	2	2	3	1	2	1	1	2	2	2	2	1	0	1	1	1	0	0	3	1	1	2	0	0	0	0	0	1	0	1	0	0	1	1	1	0	0	1	0	2	0	0	0
491710346	1	1	52	3	2	9	1	0	0	0	0	0	0	0	0	0	0	1	0	0	3	0	0	0	1	0	0	0	1	0	0	0	0	0	0	1	0	2	0	0	1	0	0	1	0	1	0	0	1
490881730	1	1	37	3	1	9	9	0	0	0	0	0	0	0	0	0	0	0	0	0	0	0	0	0	0	0	0	0	0	0	0	0	0	0	0	0	0	0	0	0	0	0	0	0	0	0	0	0	0
491299320	1	1	59	3	1	9	10	0	0	0	0	0	0	0	0	0	0	0	0	0	0	0	0	0	0	0	0	0	0	0	0	0	0	0	0	1	0	0	0	0	0	0	0	0	0	0	0	0	0
491621442	1	1	43	3	2	4	1	0	0	0	0	1	0	0	0	0	0	0	0	0	1	0	1	0	0	0	0	0	0	1	0	0	2	1	0	1	2	0	0	0	0	1	0	0	0	1	1	0	0
491297869	1	1	48	3	2	4	1	0	0	0	0	0	0	0	0	0	0	0	0	0	0	0	0	0	0	0	0	0	1	1	1	1	1	1	1	1	1	1	1	1	1	1	1	1	1	1	1	1	1
491689888	1	1	61	4	5	3	1	1	1	1	1	1	1	0	1	1	1	0	1	1	1	0	1	1	1	1	1	1	1	1	1	1	1	0	0	1	2	1	1	1	2	1	0	0	0	1	1	1	0
492042951	1	1	69	4	5	2	6	1	1	1	1	1	1	0	1	1	1	0	1	1	1	0	1	1	1	0	1	0	0	0	0	1	0	0	0	0	0	0	0	0	1	0	0	0	0	0	0	1	0
491697555	1	1	65	4	2	9	6	0	0	1	0	1	0	0	1	0	0	1	0	1	0	0	0	0	1	0	0	0	0	0	0	0	0	0	0	0	0	0	0	0	1	0	0	0	0	0	0	0	0
491614390	1	1	56	3	2	2	1	0	0	0	0	0	0	0	0	0	0	0	0	0	0	0	0	0	0	0	0	0	0	0	0	0	0	0	0	0	0	0	0	0	0	0	0	1	0	0	0	0	0
491638426	1	1	58	3	2	1	5	0	0	0	0	0	0	0	0	0	0	1	1	0	0	0	0	0	0	0	0	0	0	0	0	0	0	0	0	1	1	0	1	1	1	0	0	0	1	1	0	0	0
491783200	1	1	41	3	1	2	2	0	1	0	0	1	1	0	1	0	1	0	0	1	0	0	0	0	0	0	0	0	0	0	0	0	1	0	0	0	1	1	0	1	1	0	0	1	1	0	0	0	0
491775953	1	1	38	3	2	9	2	0	0	0	0	0	0	0	0	0	0	0	0	0	0	0	0	0	0	0	0	0	0	0	0	0	0	0	0	0	0	0	0	0	0	0	0	0	0	0	0	0	0
491786884	1	1	38	3	2	2	7	0	1	0	0	1	1	0	1	0	1	1	0	1	1	1	0	0	1	0	0	0	1	1	0	1	1	1	0	1	1	1	1	1	0	1	0	0	0	1	0	0	0
491623769	1	1	64	4	2	9	5	1	1	0	0	0	1	0	0	0	0	1	1	1	0	0	0	0	1	1	0	0	2	1	0	1	1	1	0	1	1	0	1	1	1	1	1	1	0	1	1	1	0
491783046	1	1	47	3	1	5	3	1	1	0	0	0	1	0	1	1	0	1	1	1	2	0	0	0	1	1	1	0	2	2	0	0	2	2	0	2	1	1	3	1	3	0	0	1	1	2	2	2	1
490887553	1	1	46	3	1	1	6	1	1	0	1	0	1	0	1	0	0	1	1	0	0	0	0	0	0	0	0	0	0	0	0	0	0	0	0	0	0	0	0	0	0	0	0	0	0	0	0	0	0
491782948	1	1	35	3	1	9	5	1	0	0	0	0	0	0	0	0	1	0	1	1	0	0	1	0	0	0	0	1	1	0	1	0	0	1	1	1	1	1	1	1	1	0	1	1	1	0	1	1	1
491299651	1	1	64	4	5	2	6	1	0	0	3	1	3	0	1	3	1	1	1	1	3	0	0	0	1	0	1	3	1	0	1	0	1	1	0	1	0	1	1	1	1	2	0	1	0	1	0	0	0
491687435	1	1	68	4	2	3	6	0	0	0	0	1	0	0	0	0	0	0	1	1	1	0	0	0	1	0	0	0	1	0	0	0	0	0	0	0	0	0	0	1	0	0	0	0	0	1	0	1	0
491615086	1	1	70	4	2	9	6	0	0	0	0	0	0	0	0	0	0	0	0	0	0	0	0	0	0	0	0	0	0	0	0	0	0	0	0	0	0	0	0	0	0	0	0	0	0	0	0	0	0
491788014	1	1	40	3	2	2	1	1	0	1	1	1	1	0	1	1	1	1	1	1	1	1	1	1	1	1	1	1	2	1	1	2	1	2	0	1	2	2	2	2	3	1	2	2	2	1	1	2	1
490890825	1	1	34	2	1	1	8	2	1	2	1	3	2	2	1	2	2	3	3	3	1	2	2	3	2	1	2	3	1	1	1	1	2	1	2	1	2	2	2	2	2	1	1	1	2	2	1	2	2
491617026	1	1	72	4	2	3	6	0	1	0	0	0	0	0	0	0	0	0	0	0	0	0	0	0	0	0	0	0	0	0	0	0	0	0	0	0	0	0	0	0	0	0	0	0	0	0	0	0	0
490887837	1	1	33	2	1	9	5	3	0	2	1	3	2	2	1	3	3	3	3	3	1	3	1	3	3	1	3	3	3	0	2	1	2	3	0	0	2	1	3	2	3	1	3	2	3	3	2	3	3
491786615	1	1	49	3	2	6	2	0	0	0	0	0	0	0	0	0	0	0	0	0	0	0	0	0	0	0	0	0	0	0	0	0	0	0	0	0	0	0	0	0	0	0	0	0	0	0	0	0	0
491796168	1	1	57	3	2	3	2	1	1	0	0	0	0	0	1	0	0	1	0	1	0	0	0	0	1	0	0	0	2	1	2	1	2	0	0	2	1	1	2	2	2	2	0	2	2	1	1	2	0
491864103	1	1	29	2	1	3	7	0	2	0	0	0	0	0	0	0	0	0	0	0	0	0	0	0	0	0	0	0	0	1	0	0	1	0	0	0	0	0	1	0	0	0	0	0	0	0	0	0	0
491782952	1	1	64	4	3	2	9	0	1	0	0	0	0	0	0	0	0	0	0	0	0	0	0	0	0	0	0	0	0	0	0	0	0	0	0	0	0	0	0	0	0	0	0	0	0	0	0	0	0
491317626	1	1	48	3	2	2	6	0	0	1	0	1	0	0	1	1	1	0	1	1	0	0	0	0	1	0	0	0	0	0	0	0	1	1	0	0	1	0	1	0	0	0	0	0	0	0	0	0	0
491615716	3	1	67	4	2	3	6	0	0	0	0	0	0	0	0	0	0	0	0	0	0	0	0	0	0	0	0	0	0	0	0	0	0	0	0	0	0	0	0	0	0	0	0	0	0	0	0	0	0
491717144	1	1	65	4	2	3	6	0	0	0	0	0	0	0	0	0	0	0	0	0	0	0	0	0	0	0	0	0	0	0	0	0	0	0	0	0	0	0	0	0	0	0	0	0	0	0	0	0	0
491800943	1	1	36	3	2	2	1	2	3	3	3	3	3	3	3	3	3	3	3	3	0	3	3	3	3	3	2	3	2	1	2	2	2	2	2	2	2	2	2	2	2	1	2	1	2	2	2	2	2
491717219	1	1	50	3	2	2	2	0	0	0	0	0	1	0	0	0	0	0	0	0	0	0	0	0	0	0	0	0	1	0	0	0	0	1	0	1	0	0	1	0	0	0	0	0	0	1	0	0	0
490893625	1	1	28	2	1	2	2	1	0	0	1	3	0	0	2	1	0	3	3	1	0	0	0	1	2	1	0	1	0	2	1	0	0	0	0	1	0	0	0	0	0	0	1	0	0	0	0	0	0
491830783	1	1	67	4	2	3	6	1	0	1	0	0	0	0	0	0	0	0	0	0	0	0	0	0	1	0	0	0	1	0	0	0	0	1	0	0	0	1	1	1	0	0	0	1	0	1	0	1	0
491777131	1	1	62	4	2	4	4	0	1	0	0	2	0	0	0	0	1	0	0	0	0	0	0	0	0	0	0	3	0	1	0	0	1	0	0	0	0	0	0	0	0	1	0	0	0	0	0	0	0
492044222	1	1	63	4	2	9	1	0	1	1	0	1	0	0	0	0	1	0	1	1	1	0	1	0	0	0	1	1	0	0	0	0	1	0	0	1	1	1	0	1	1	0	0	1	0	0	0	0	0
491768991	1	1	58	3	2	3	2	0	0	1	0	2	0	0	0	0	3	1	0	1	0	0	3	0	1	0	0	2	0	0	2	1	1	1	0	2	0	3	0	0	2	0	0	3	0	0	0	0	2
491616640	1	1	66	4	2	4	6	0	0	2	0	0	0	0	0	0	0	0	0	0	0	0	0	0	0	0	0	0	0	1	0	0	1	0	0	0	0	0	1	0	0	0	0	0	0	0	1	0	0
491783197	1	1	45	3	1	9	4	1	3	0	1	0	0	0	0	0	0	0	1	1	0	0	0	0	1	0	0	0	1	3	0	1	0	1	1	1	1	0	1	0	1	0	0	0	0	1	1	0	0
491305602	1	1	66	4	2	3	6	1	0	0	0	0	0	0	1	0	0	1	1	1	1	0	0	0	0	0	0	0	1	1	1	1	1	2	0	2	0	2	2	2	1	1	1	1	1	2	2	1	1
491319138	1	1	62	4	2	2	9	0	0	0	0	0	0	0	0	0	0	0	0	0	0	0	0	0	0	0	0	0	0	0	1	0	0	0	0	0	0	0	0	0	0	0	0	0	0	0	0	0	0
491080034	1	1	40	3	1	9	2	0	0	0	0	0	0	0	0	1	1	1	1	1	0	0	1	1	0	0	0	0	2	1	2	1	2	1	1	1	1	2	2	2	2	1	1	1	1	2	2	1	2
491783089	1	1	55	3	2	9	1	0	0	1	0	0	0	0	0	0	0	0	1	0	0	0	0	0	0	0	0	0	0	0	0	0	0	0	0	0	0	0	1	1	1	0	0	0	0	0	0	0	0
491849802	1	1	47	3	5	2	2	0	0	0	0	0	0	0	0	0	0	0	0	0	0	0	0	0	0	0	0	0	0	0	0	0	0	0	0	0	0	0	1	0	1	1	0	0	0	1	0	0	0
491315681	1	1	66	4	2	9	6	0	0	0	0	0	0	0	0	0	0	0	0	0	0	0	0	0	0	0	0	0	1	1	1	0	0	1	0	0	1	1	1	1	1	1	1	1	1	1	0	1	2
491634703	1	1	40	3	1	1	5	0	2	0	2	0	0	0	0	0	0	0	0	0	0	0	0	0	0	0	0	0	1	1	1	1	1	1	1	2	1	1	1	1	1	1	1	1	1	1	1	1	1
491804996	1	1	42	3	1	1	5	0	2	1	0	1	0	0	3	2	1	0	2	2	2	0	1	0	0	0	1	2	0	1	1	0	1	1	0	0	0	2	0	1	2	0	0	2	1	1	0	0	2
491609697	1	1	64	4	2	2	3	0	0	0	0	0	0	0	0	0	0	0	0	0	0	0	0	0	0	0	0	0	0	0	0	0	0	0	0	0	0	0	0	0	0	0	0	0	0	0	0	0	0
491827027	1	1	39	3	2	2	2	1	0	0	0	0	1	0	1	1	0	1	0	1	1	0	0	0	1	0	0	0	0	0	0	0	0	1	0	0	0	0	1	0	1	0	0	0	0	1	0	0	0
491617614	1	1	50	3	1	1	5	0	1	0	0	1	1	0	0	0	0	1	1	0	0	0	0	0	1	0	0	0	1	1	1	0	1	2	0	1	0	2	1	1	1	1	1	1	0	3	1	2	2
491783305	1	1	56	3	2	2	2	0	1	0	0	0	0	0	0	0	0	0	1	0	0	0	0	0	0	0	0	0	0	1	0	0	0	0	0	0	0	0	0	0	0	0	0	0	0	0	0	0	0
491745846	1	1	34	2	2	4	2	2	0	0	0	2	2	0	1	0	1	0	1	2	2	0	1	1	3	1	0	1	0	0	0	0	1	0	0	0	0	0	0	0	0	0	0	0	0	0	0	0	0
491799158	1	1	52	3	2	9	1	0	0	0	0	0	0	0	0	0	0	0	0	0	0	0	0	0	0	0	0	0	0	3	1	3	1	1	3	0	3	2	1	2	3	1	3	0	0	1	2	0	0
491711559	1	1	58	3	2	3	2	0	0	0	1	0	0	0	0	0	0	0	0	0	0	0	0	0	0	1	0	0	0	2	0	0	0	0	0	0	0	0	0	0	0	0	0	1	0	0	0	0	0
491782838	3	1	54	3	2	4	2	2	1	1	0	1	1	0	1	0	0	3	3	2	1	0	1	1	1	0	2	1	2	1	1	0	2	1	0	0	0	2	2	2	3	0	2	1	2	2	2	1	2
491614452	1	1	45	3	2	3	3	0	0	0	0	1	0	0	0	0	0	0	0	1	0	0	2	0	1	0	0	0	1	0	0	0	2	1	0	0	0	0	1	0	1	0	0	1	1	1	0	0	0
490929719	1	1	62	4	2	2	2	0	0	0	0	0	0	0	0	0	0	0	0	0	0	0	0	0	0	0	0	0	0	0	1	0	0	0	0	0	0	0	0	0	1	0	0	0	0	1	0	0	0
490887302	1	1	59	3	2	1	1	0	0	0	0	0	0	0	0	0	0	0	0	0	0	0	0	0	0	0	0	0	0	0	0	0	0	0	0	0	0	0	0	0	0	0	0	0	0	0	0	0	0
491718488	1	1	65	4	2	3	6	0	0	0	0	0	0	0	0	0	0	0	0	0	0	0	0	0	0	0	0	0	0	0	0	0	0	0	0	0	0	0	0	0	0	0	0	0	0	0	0	0	0
492649965	1	1	59	3	2	9	1	1	1	1	1	1	1	1	1	1	1	1	1	1	1	1	1	1	1	1	1	1	0	0	0	0	0	0	0	0	0	0	0	0	0	0	0	0	0	0	0	0	0
491074195	1	1	46	3	1	9	2	0	1	0	0	1	1	0	0	1	0	0	0	1	0	0	0	0	1	0	1	0	0	1	0	0	1	1	0	0	1	1	1	0	1	0	0	1	1	1	0	1	1
491301862	1	1	43	3	1	9	5	0	0	0	0	1	0	0	0	0	1	0	1	0	0	0	0	0	0	0	0	1	0	0	0	0	0	0	0	0	0	0	0	0	0	0	0	0	0	0	0	0	0
491306145	1	1	54	3	2	3	2	0	0	0	0	0	0	0	0	0	0	0	0	0	0	0	0	0	0	0	0	0	1	0	0	0	1	1	0	0	1	1	0	1	1	1	0	1	0	1	0	1	1
491684913	1	1	63	4	2	3	6	0	0	1	0	0	0	0	0	0	0	1	0	1	0	0	1	0	0	0	0	0	1	0	0	0	1	0	0	0	0	1	0	1	1	0	0	1	0	0	0	0	0
492034631	1	1	56	3	2	2	1	1	0	0	0	1	1	0	0	0	1	1	1	1	0	0	0	0	1	0	1	0	1	2	0	0	0	2	0	1	0	0	1	1	1	0	0	1	0	2	1	1	0
491606107	1	1	74	4	2	2	6	0	0	0	0	0	0	0	0	0	0	0	0	0	0	0	0	0	0	0	0	0	0	0	0	0	0	0	0	0	0	0	0	0	0	0	0	0	0	0	0	0	0
491790182	1	1	50	3	2	2	6	1	0	1	0	2	3	0	2	1	1	1	2	1	3	0	0	1	1	2	2	3	2	2	1	1	2	1	0	2	1	3	3	3	3	2	2	2	3	2	3	2	3
491297506	1	1	39	3	2	9	1	0	0	0	0	0	0	0	0	0	0	0	0	0	0	0	0	0	1	0	0	0	0	0	0	0	0	0	0	0	0	0	0	0	0	0	0	0	0	0	0	0	0
491304624	1	1	69	4	2	9	6	0	0	0	0	0	0	0	0	0	0	0	0	0	0	0	0	0	0	0	0	0	0	0	0	0	0	0	0	0	0	0	0	0	0	0	0	0	0	0	0	0	0
491617679	1	1	49	3	2	4	1	0	0	0	0	0	0	0	0	0	0	0	0	0	0	0	0	0	0	0	0	0	0	0	0	0	0	0	0	0	0	0	1	0	0	0	0	0	0	0	0	0	0
491875170	1	1	49	3	1	9	5	3	1	1	1	2	2	2	3	2	1	2	2	1	0	2	2	1	3	2	2	2	2	1	1	1	1	1	2	2	1	1	1	1	1	0	1	1	2	2	1	2	1
492043030	1	1	48	3	5	2	1	1	0	0	0	0	0	0	0	1	0	0	1	0	0	0	0	0	0	0	0	0	1	0	0	0	0	0	0	1	0	0	1	1	1	0	0	0	0	0	0	0	0
491686732	1	1	78	4	2	5	6	1	0	0	0	0	0	0	0	0	0	0	0	0	0	0	0	0	1	0	0	0	1	0	0	0	1	0	0	1	0	0	0	0	1	0	0	0	1	1	0	0	1
491694195	1	1	71	4	2	9	6	0	0	0	0	0	0	0	0	0	0	0	0	0	0	0	0	0	0	0	0	0	2	0	2	0	0	0	0	0	0	2	0	0	2	3	0	0	2	2	0	0	0
490882378	1	1	37	3	1	1	5	0	0	0	0	0	0	0	0	0	0	0	0	0	0	0	0	1	1	0	0	0	1	1	0	0	0	0	0	0	0	0	0	1	1	1	0	1	2	1	0	0	0
491607783	1	1	50	3	2	4	2	0	0	0	0	0	0	0	0	0	0	0	0	0	0	0	0	0	0	0	0	0	0	0	0	0	0	0	0	0	0	0	0	0	0	0	0	0	0	0	0	0	0
492350160	1	1	58	3	1	3	10	1	1	1	1	1	1	0	1	0	1	0	1	0	1	0	0	0	0	0	1	1	1	0	0	0	1	1	0	0	0	0	0	1	1	0	0	0	1	0	0	0	0
491302730	1	1	73	4	2	3	6	0	1	0	0	0	0	0	0	0	0	0	0	0	0	0	0	0	0	0	0	0	0	1	0	0	0	0	0	0	0	0	0	0	0	0	0	0	0	0	0	0	0
491782756	1	1	39	3	2	2	2	0	1	0	0	2	0	0	2	0	0	0	0	0	0	0	0	0	0	0	0	2	0	1	0	0	1	0	0	2	0	0	0	0	0	0	0	0	0	0	0	1	0
491694307	1	1	76	4	2	3	6	0	0	0	0	0	0	0	0	0	0	0	0	0	0	0	0	0	0	0	0	0	0	0	0	0	0	0	0	0	0	0	0	1	0	0	0	0	0	0	0	0	0
491611155	1	1	77	4	2	2	6	1	0	3	0	1	1	0	0	2	3	1	2	2	1	0	2	3	1	0	0	2	1	0	1	2	1	1	0	1	0	2	0	3	2	2	0	0	2	3	0	2	2
491707239	1	1	45	3	5	1	5	1	0	0	0	0	0	0	0	0	0	0	1	1	0	0	0	0	0	0	0	0	0	1	0	0	0	0	0	0	0	0	0	1	0	0	0	0	0	0	0	0	0
491629243	1	1	58	3	2	1	9	1	1	1	0	0	0	0	0	1	0	2	1	1	2	0	1	0	2	0	0	0	0	0	0	0	0	0	0	0	0	1	0	0	1	0	0	1	0	1	0	0	0
491626651	1	1	60	3	2	3	2	0	0	0	0	0	0	0	0	0	0	1	0	0	0	0	0	0	0	0	0	0	1	1	0	0	0	0	0	1	0	0	1	1	1	0	0	0	0	1	0	0	0
491806334	1	1	48	3	1	1	5	0	1	0	0	0	0	0	0	0	1	0	0	0	0	0	0	1	0	0	0	0	1	0	1	0	1	0	0	0	0	1	0	1	0	0	0	1	1	1	0	0	0
491823838	1	1	67	4	2	3	6	0	0	0	0	1	0	0	0	0	0	1	0	1	1	0	1	0	1	0	1	0	1	0	2	0	1	0	0	0	0	0	1	1	1	1	0	1	0	1	0	1	0
491782890	1	1	50	3	2	2	5	0	0	0	0	0	0	0	0	0	0	0	1	0	0	0	0	0	0	0	0	0	0	0	0	0	0	0	0	0	0	0	0	0	0	0	0	0	0	0	0	0	0
491840773	1	1	37	3	1	3	5	0	0	1	0	3	0	0	0	0	3	0	0	3	0	0	3	3	0	0	0	3	3	0	3	0	3	1	0	0	0	3	0	3	3	0	0	3	3	0	0	0	3
491608416	1	1	35	3	2	3	2	1	0	0	0	0	0	0	0	0	0	0	1	1	0	0	0	1	0	0	0	1	1	0	0	2	1	1	0	0	1	0	2	1	1	1	0	0	0	1	0	0	0
491709121	1	1	42	3	1	2	2	1	0	0	0	1	1	0	1	1	0	1	1	1	1	0	1	0	1	0	1	0	1	0	1	0	2	0	0	1	1	1	0	1	1	1	0	1	0	1	0	0	1
492703096	3	1	33	2	2	4	1	0	0	0	0	0	0	0	0	0	0	0	0	0	0	0	0	0	0	0	0	0	0	0	0	0	0	0	0	0	0	0	0	0	0	0	0	0	0	0	0	0	0
491606495	1	1	63	4	2	2	1	0	0	0	0	0	0	0	0	0	0	0	0	0	0	0	0	0	0	0	0	0	3	1	3	2	3	2	2	3	2	2	2	3	2	2	2	3	1	3	2	2	3
491694908	1	1	63	4	3	9	6	2	2	1	2	1	2	0	2	1	2	2	2	2	1	0	2	0	2	2	1	0	2	3	1	0	3	1	0	3	2	3	2	3	3	0	1	3	3	2	2	2	3
491870739	1	1	71	4	2	9	6	0	0	0	0	0	0	0	0	0	0	0	0	0	0	0	0	0	0	0	0	0	0	0	0	0	0	0	0	0	0	0	0	0	0	0	0	0	0	0	0	0	0
491611879	1	1	40	3	2	6	3	1	1	1	0	1	1	0	1	0	1	0	1	1	1	0	1	0	1	0	1	0	0	1	1	0	1	1	0	1	1	0	1	1	1	1	0	0	0	1	0	0	0
491301888	1	1	62	4	1	2	5	0	0	0	0	1	0	0	0	0	1	1	1	1	0	0	1	0	1	0	1	1	1	0	1	0	1	1	0	0	0	1	1	1	1	1	0	1	1	0	1	1	1
491785018	1	1	41	3	1	1	2	0	0	0	0	0	0	0	0	0	0	0	0	0	0	0	0	0	0	0	0	0	0	0	0	0	0	0	0	0	0	0	0	0	1	0	1	1	0	0	0	0	0
491786959	1	1	40	3	1	2	1	2	3	2	1	2	1	0	2	1	2	2	1	1	0	1	1	1	1	2	1	1	3	2	2	1	2	2	1	1	1	2	3	2	3	1	1	2	2	3	3	2	2
491004127	3	1	46	3	5	9	2	3	1	1	1	2	1	0	1	0	2	2	2	2	2	1	2	1	1	1	1	1	1	1	1	1	1	1	0	1	1	1	1	1	1	1	1	1	1	1	1	1	1
490951615	1	1	33	2	1	2	2	1	0	0	0	1	0	0	1	0	1	1	2	1	0	0	0	0	1	0	1	0	0	1	0	1	1	0	0	1	0	0	0	0	1	0	0	0	0	1	0	0	0
491622710	1	1	33	2	2	4	1	1	1	1	1	2	0	1	1	1	1	1	2	1	0	0	2	0	1	1	1	0	1	1	1	1	1	1	0	1	1	1	1	1	1	1	0	1	1	1	1	1	1
492046064	1	1	33	2	2	2	2	0	0	0	0	0	0	0	0	0	0	0	0	0	0	0	0	0	0	0	0	0	0	1	0	0	0	0	0	0	0	0	0	0	0	0	0	0	0	0	0	0	0
491607315	1	1	74	4	2	3	6	0	0	0	0	0	0	0	0	0	0	0	0	0	0	0	0	0	0	0	0	0	0	0	0	0	0	0	0	0	0	0	0	0	0	0	0	0	0	0	0	0	0
491299207	1	1	77	4	2	3	6	0	1	0	0	0	0	0	0	0	0	0	0	0	0	0	0	0	0	0	0	0	0	0	0	0	0	0	0	0	0	1	0	0	0	1	0	0	0	0	0	0	0
491607533	1	1	42	3	2	9	1	0	0	0	0	0	0	0	0	0	0	0	0	0	0	0	0	0	1	0	0	0	0	0	0	0	0	0	0	0	0	0	0	0	0	0	0	0	0	1	0	0	0
491864346	1	1	37	3	1	3	1	3	2	2	2	3	1	1	2	3	2	2	3	2	1	2	2	3	2	2	1	2	2	1	2	0	1	2	0	1	0	0	1	1	1	1	2	0	2	1	1	1	2
491787070	1	1	29	2	1	9	5	0	1	3	2	3	1	0	0	0	2	1	1	3	0	1	3	3	1	2	0	2	2	1	2	1	2	2	3	1	0	3	2	2	3	3	2	2	2	3	2	2	3
491613570	1	1	78	4	2	5	6	0	0	0	1	0	1	0	1	0	0	1	1	2	0	0	1	0	1	1	0	0	1	0	1	0	0	1	0	0	0	1	0	1	1	0	0	2	0	1	0	0	0
491807988	1	1	46	3	1	1	5	1	0	1	0	2	0	0	0	1	2	1	1	2	1	0	1	1	1	1	0	2	3	2	1	2	3	1	1	3	2	3	2	3	3	1	2	3	3	3	3	2	2
490904288	1	1	34	2	1	3	5	0	3	0	0	0	0	0	0	0	0	0	0	0	0	0	0	0	1	0	0	0	0	0	0	0	0	0	0	0	0	1	0	0	1	0	0	0	0	0	0	0	1
491710866	1	1	49	3	2	2	2	1	0	0	0	2	0	0	1	0	2	0	2	0	0	0	1	0	1	0	0	0	1	0	1	0	1	0	0	1	0	1	1	2	2	1	0	1	1	1	0	0	0
491806058	1	1	54	3	2	4	2	2	1	1	0	1	1	0	1	0	0	2	2	2	0	1	0	1	1	0	0	0	0	0	1	0	0	0	0	1	0	0	0	1	0	0	0	1	0	0	0	0	0
491789010	1	1	44	3	1	3	2	1	0	1	0	1	1	0	1	0	0	0	1	0	0	0	1	0	0	0	0	0	1	0	1	1	1	1	1	1	3	1	1	0	1	0	0	1	1	1	1	1	0
490970658	1	1	46	3	1	2	2	0	0	0	0	1	0	0	0	0	0	0	0	1	0	0	0	0	1	1	0	0	1	1	0	1	1	0	1	0	1	1	1	1	1	1	0	1	0	1	1	1	0
491631844	1	1	61	4	4	1	3	2	1	0	1	0	1	0	0	0	1	0	1	1	3	0	1	0	0	0	0	0	1	1	1	0	1	1	1	1	1	1	3	1	1	1	1	1	1	1	1	2	0
491608834	1	1	39	3	1	3	2	1	1	0	1	0	0	0	0	0	1	0	0	0	0	0	1	0	0	0	0	0	0	1	0	1	0	0	0	0	0	0	0	0	0	0	0	0	0	0	1	0	0
491742504	1	1	61	4	2	6	5	0	0	0	0	0	2	1	1	0	0	0	0	2	0	0	2	0	2	0	0	0	0	0	0	0	0	0	0	0	0	0	0	0	1	0	0	0	0	0	0	0	0
491782831	1	1	40	3	2	3	2	1	1	1	1	0	0	1	0	0	0	0	2	1	0	0	0	0	2	1	0	0	1	0	0	1	1	0	1	0	0	0	1	1	1	0	0	0	0	2	0	0	0
491701582	1	1	53	3	2	2	1	0	0	0	0	0	0	0	0	0	0	0	0	0	0	0	0	0	0	0	0	0	1	0	1	0	1	0	0	0	0	1	1	1	1	0	0	1	1	0	0	0	1
490891545	1	1	63	4	2	4	3	0	1	0	0	0	0	0	0	0	0	0	0	0	0	0	0	0	0	0	0	0	0	0	0	0	0	0	0	0	0	0	0	0	0	0	0	0	0	0	0	0	0
490880470	1	1	46	3	2	2	1	0	0	0	0	0	0	0	0	0	1	0	0	1	0	0	0	0	0	0	0	0	0	0	0	0	0	0	0	0	0	0	1	1	0	0	0	0	0	2	0	0	0
491308920	1	1	39	3	1	3	3	1	0	2	0	3	2	0	1	0	3	1	2	2	2	0	3	3	2	0	1	3	0	0	0	0	0	0	0	0	0	0	0	0	1	3	0	0	0	1	1	0	0
491806390	1	1	59	3	2	2	9	1	0	0	0	0	0	0	0	0	0	1	0	1	0	0	0	0	1	0	0	0	1	0	1	0	0	1	0	1	0	1	1	1	1	0	0	0	1	1	1	1	1
491627443	1	1	54	3	2	6	1	0	1	0	1	1	0	0	1	0	1	0	1	1	0	0	1	1	0	1	0	2	0	0	0	0	0	1	0	0	0	0	0	0	0	0	0	0	0	1	0	0	0
491623981	3	1	48	3	1	1	7	1	1	1	1	1	1	1	1	1	1	1	1	1	1	1	1	1	1	1	1	1	1	2	2	1	2	0	1	0	0	2	2	2	1	1	0	2	2	1	2	0	2
492484636	1	1	60	3	2	9	2	0	0	0	0	0	0	0	0	0	0	0	0	0	0	0	0	0	0	0	0	0	0	0	0	0	0	0	0	0	0	0	0	0	0	0	0	0	0	0	0	0	0
492380351	1	1	41	3	2	3	2	1	0	0	0	0	0	0	0	0	0	0	0	0	0	0	0	0	0	0	0	0	0	0	1	0	2	0	0	0	0	1	0	2	1	2	0	0	0	1	0	0	0
492043109	1	1	63	4	5	4	6	0	0	0	1	0	0	0	0	0	0	0	0	0	0	0	0	0	0	1	0	0	1	0	0	0	0	0	0	0	1	0	0	1	1	0	0	0	0	0	1	1	0
492484937	1	1	65	4	2	3	6	1	1	2	0	1	2	0	2	3	3	1	2	3	1	0	2	3	3	0	0	2	2	0	3	0	2	2	0	0	3	3	2	2	3	0	0	2	2	3	1	1	1
491610244	1	1	44	3	2	3	2	0	0	0	0	0	0	0	0	0	0	0	0	0	0	0	0	0	0	0	0	0	0	0	0	0	0	0	0	0	0	0	0	0	0	0	0	0	0	0	0	0	0
490895094	1	1	60	3	2	3	2	1	1	1	0	1	2	1	1	1	1	2	1	1	1	0	1	1	2	0	1	2	1	1	1	1	1	1	0	0	1	1	1	2	2	0	0	1	0	1	0	1	1
490937837	1	1	67	4	2	5	3	0	0	0	0	0	0	0	0	0	0	0	0	0	0	0	0	0	0	0	0	0	0	0	0	0	0	0	0	0	0	0	0	0	0	1	0	0	0	1	0	0	0
492490160	3	1	52	3	2	2	5	0	1	0	0	0	0	0	1	0	1	0	1	1	1	0	0	0	0	0	1	1	0	0	0	1	1	1	1	1	0	1	1	1	1	1	0	0	0	1	0	0	0
491785607	1	1	49	3	1	2	1	0	0	0	1	1	0	0	0	0	0	0	0	0	0	0	0	0	0	0	0	0	0	0	0	0	1	0	0	0	0	0	0	0	0	3	0	0	0	0	0	0	0
491303719	1	1	27	2	1	3	2	1	1	1	1	0	2	1	1	2	1	2	1	1	1	1	1	2	2	1	1	1	2	1	1	1	2	2	2	0	0	1	3	2	2	0	1	1	3	2	1	3	1
491607582	1	1	53	3	2	2	2	0	0	0	0	0	0	0	0	0	0	0	0	0	2	0	0	0	0	0	0	0	1	0	0	0	1	1	0	0	0	1	0	2	1	1	0	1	1	1	0	0	0
491714516	1	1	41	3	2	2	2	0	1	1	0	1	0	0	0	1	1	1	1	2	2	0	0	0	1	0	0	0	2	1	1	1	2	1	1	0	1	0	2	2	2	1	0	1	1	2	0	2	0
490881141	3	1	60	3	1	2	1	1	2	1	0	1	0	3	1	1	1	1	1	1	1	1	1	1	0	0	1	1	2	3	1	0	3	1	3	1	1	2	2	3	3	1	1	3	2	2	0	1	2
491772898	1	1	37	3	2	4	1	0	1	0	0	1	1	0	1	0	1	0	0	0	0	0	0	0	1	0	0	0	0	0	0	0	1	0	0	0	0	0	0	0	0	0	0	0	0	1	0	0	1
491690759	1	1	83	4	2	3	6	0	2	0	1	0	0	0	0	0	1	0	0	1	0	0	1	0	0	2	0	2	0	2	3	0	0	0	1	2	0	2	1	0	2	0	0	2	0	1	0	0	0
491084235	1	1	64	4	4	6	6	0	0	0	0	0	0	0	0	0	0	0	0	0	0	0	0	0	0	0	0	0	0	0	0	1	1	0	0	1	0	1	0	1	1	1	0	1	0	0	0	0	0
491606091	1	1	61	4	5	3	6	0	1	0	0	0	0	0	0	0	0	0	0	0	1	0	0	0	0	1	0	0	1	1	0	0	0	0	0	0	1	1	0	1	1	1	0	0	0	1	0	1	0
491297688	1	1	55	3	5	2	1	2	0	2	0	2	1	0	1	1	2	1	1	1	1	0	2	2	2	0	0	2	2	1	3	0	3	1	0	1	1	3	1	2	2	1	0	3	2	2	0	1	2
491782829	1	1	38	3	5	9	2	1	2	1	2	1	1	0	1	2	2	2	1	1	0	1	2	3	2	1	1	2	2	2	2	1	3	2	2	1	2	1	1	2	1	1	2	2	1	2	1	2	1
491782874	1	1	52	3	2	4	2	0	0	0	0	0	0	0	0	0	0	0	0	0	0	0	0	0	0	0	0	0	0	0	0	0	0	0	0	0	0	0	1	1	1	0	0	0	0	1	0	0	0
492056507	1	1	74	4	5	3	6	1	1	1	0	2	0	0	1	1	2	1	1	2	1	1	2	1	2	0	1	1	2	2	2	1	3	2	1	2	2	3	3	2	3	1	3	3	3	3	2	3	3
491315169	1	1	29	2	2	3	1	0	3	0	1	0	0	0	1	1	0	0	1	1	0	1	0	0	0	1	0	0	0	1	0	1	1	0	0	0	1	0	0	1	1	1	0	0	0	0	1	1	1
491012114	1	1	61	4	2	6	1	1	0	0	0	0	1	0	0	0	1	0	1	1	0	0	0	0	0	0	0	0	1	0	1	0	1	1	0	0	0	1	1	2	3	2	0	1	0	1	0	0	1
491299212	1	1	63	4	2	3	6	0	0	0	0	0	0	0	0	0	0	0	0	0	0	0	0	0	0	0	0	0	0	0	0	0	0	0	0	0	0	0	0	0	0	0	0	0	0	0	0	0	0
491607535	1	1	71	4	2	4	6	1	1	1	1	0	1	2	1	0	1	2	2	2	0	1	1	0	2	2	1	1	0	1	0	1	0	0	1	1	0	0	0	1	1	0	0	0	0	0	1	0	0
490963542	1	1	28	2	2	3	2	0	1	1	0	0	1	0	1	0	1	1	0	1	1	0	0	1	0	1	1	0	0	1	0	0	0	0	0	1	0	1	1	0	1	0	0	0	0	0	0	0	0
491697098	1	1	63	4	2	3	1	0	0	0	0	0	0	0	0	0	0	0	0	0	0	0	0	0	0	0	0	0	1	1	0	0	0	0	0	0	0	1	1	1	1	1	0	1	0	1	0	0	0
492049169	1	1	64	4	2	4	6	0	0	0	0	0	0	0	0	0	0	0	0	0	0	0	0	0	0	0	0	0	1	0	1	0	0	1	0	0	0	0	1	1	1	0	0	1	0	1	0	0	1
490880168	1	1	29	2	1	2	1	1	0	0	0	1	0	0	0	1	1	0	1	1	0	0	0	0	2	0	1	0	0	0	0	0	0	0	0	1	0	1	0	0	0	0	0	1	0	0	1	0	0
491618755	1	1	39	3	2	4	2	0	0	0	0	0	0	0	1	0	0	0	0	0	1	0	0	0	0	0	0	0	3	0	2	0	2	3	2	3	3	3	3	3	3	2	3	3	2	3	0	2	3
490959036	1	1	60	3	2	6	2	1	0	0	0	0	0	0	0	0	1	0	1	1	0	0	1	0	0	0	0	1	1	0	0	0	1	0	0	1	0	1	0	1	0	0	0	0	0	1	0	0	0
491786535	1	1	40	3	2	3	2	2	0	0	0	0	1	0	3	0	0	1	2	0	1	0	1	0	1	0	0	0	2	0	0	1	0	1	0	2	1	1	1	2	1	1	0	1	0	1	1	0	0
491627110	1	1	44	3	2	3	1	1	1	0	0	0	0	0	1	1	0	0	1	1	0	0	1	0	1	0	0	0	1	1	0	0	0	1	0	1	0	1	0	1	0	0	0	0	1	1	0	0	0
491843642	1	1	23	2	2	9	7	2	2	3	2	2	3	2	2	2	2	2	1	1	2	3	2	2	2	2	2	2	3	2	2	0	2	0	2	2	1	1	1	2	1	0	0	1	0	2	2	3	1
490905825	1	1	83	4	5	1	6	0	0	0	0	0	0	0	0	0	0	0	0	0	0	0	0	0	0	0	0	0	1	1	1	1	1	1	1	1	1	1	1	1	1	1	0	1	1	1	1	0	0
491787319	1	1	50	3	2	3	2	0	0	0	0	0	0	0	0	0	0	0	0	0	0	0	0	0	0	0	0	0	1	0	0	0	1	0	0	0	0	0	0	1	0	0	0	0	0	0	0	0	0
491606546	1	1	53	3	5	3	2	1	0	0	0	1	0	0	2	0	0	1	1	0	2	0	0	0	1	0	0	0	0	0	0	0	0	0	0	0	0	0	0	0	0	1	0	0	0	0	0	0	0
491775045	3	1	51	3	2	3	1	0	0	0	0	0	0	0	0	0	0	0	0	0	0	0	0	0	0	0	0	0	0	0	0	0	0	0	0	0	0	0	0	0	0	0	0	0	0	0	0	0	0
490881601	1	1	68	4	2	4	1	2	1	0	1	1	0	0	1	2	1	1	1	1	1	1	0	0	0	1	0	1	0	0	0	0	0	0	0	0	1	0	0	0	0	1	0	0	0	0	0	0	0
492602815	1	1	73	4	2	9	6	0	1	0	0	0	0	0	1	0	0	1	1	1	0	0	1	0	1	0	0	0	1	1	0	0	0	0	0	1	0	0	1	1	0	1	0	0	0	1	1	0	0
491684981	1	1	34	2	1	2	1	0	2	0	1	2	0	2	0	2	1	1	0	0	0	1	1	1	0	0	0	0	3	2	2	1	1	2	3	0	3	3	3	3	3	1	2	3	3	3	1	3	1
491784517	1	1	53	3	2	3	1	1	0	1	1	1	1	0	1	1	1	1	1	1	1	0	1	1	1	1	0	0	1	0	0	2	0	1	0	2	1	0	1	1	1	0	0	1	1	2	1	0	1
491093729	1	1	59	3	5	2	3	0	1	1	1	1	0	0	1	0	0	1	1	1	1	0	0	0	1	0	0	0	0	0	0	0	1	0	0	0	0	0	0	0	0	1	0	0	0	0	0	0	0
491792964	1	1	39	3	2	4	2	0	0	0	0	0	0	0	0	0	0	1	0	0	0	0	0	0	0	0	0	0	0	0	0	0	0	0	0	0	0	0	0	0	1	0	0	0	1	0	0	0	0
491302841	1	1	54	3	2	2	5	0	0	0	0	0	0	0	0	0	0	0	0	0	0	0	0	0	0	0	0	0	0	0	0	0	0	0	0	0	0	0	0	1	0	0	0	0	0	0	0	0	0
491306788	1	1	64	4	2	9	6	0	0	0	0	0	0	0	0	0	0	0	0	1	0	0	0	0	1	0	0	0	1	0	0	0	0	1	0	0	0	0	1	1	1	1	0	0	0	1	0	1	0
491612714	1	1	68	4	2	5	6	0	0	0	0	0	0	0	0	0	0	0	0	0	0	0	0	0	0	0	0	0	0	0	1	0	0	0	0	0	0	1	0	0	1	0	0	1	0	0	0	0	0
491623791	1	1	70	4	2	5	6	0	1	0	0	0	0	0	0	0	0	0	0	1	0	0	0	0	0	0	0	1	0	0	0	0	0	0	0	0	0	0	1	0	1	1	0	0	0	1	0	0	1
491014732	1	1	53	3	1	4	5	0	0	0	0	0	0	0	0	0	0	0	0	0	0	0	0	0	0	1	0	0	0	0	0	0	0	0	0	0	0	0	1	0	3	1	0	0	0	1	3	1	0
491302604	1	1	65	4	2	2	6	0	0	0	0	0	0	0	0	0	0	0	0	0	0	0	0	0	0	0	0	0	0	1	1	0	0	0	0	0	0	0	0	0	1	0	0	0	0	0	0	0	0
491718842	1	1	62	4	2	2	2	0	0	0	0	0	0	0	0	0	0	0	0	0	0	0	0	0	0	0	0	0	0	0	0	0	0	0	0	0	0	0	0	0	0	2	0	0	0	0	0	0	0
491826580	1	1	44	3	2	2	2	2	2	2	2	2	2	0	2	2	2	2	2	2	2	2	2	2	2	2	2	2	2	0	1	0	1	1	0	0	0	1	1	2	2	0	1	1	1	1	1	1	1
491732860	1	1	52	3	2	2	5	0	0	0	0	0	0	0	0	0	0	0	1	0	0	0	0	1	0	0	0	1	0	0	0	0	0	0	0	1	0	0	0	0	0	0	0	0	0	0	0	0	0
491629672	1	1	63	4	1	3	2	0	0	0	0	0	0	0	0	0	0	0	0	0	0	0	0	0	0	0	0	0	0	0	0	0	0	0	0	0	0	0	0	0	0	0	0	0	0	0	0	0	0
492043202	1	1	39	3	2	3	2	1	1	0	0	0	0	0	1	0	0	0	0	0	0	0	0	0	0	0	0	0	0	0	0	1	0	0	0	1	0	0	1	1	2	1	0	1	0	0	0	0	0
492153450	1	1	40	3	1	2	2	1	0	0	1	0	1	0	1	0	0	1	2	1	0	0	0	0	1	0	1	0	2	0	2	0	1	1	0	1	2	2	2	2	3	2	1	1	0	2	0	2	1
492045361	1	1	61	4	2	1	9	0	0	0	0	0	0	0	0	0	0	0	0	2	0	0	1	0	0	0	0	0	0	0	0	0	1	0	0	0	0	1	0	1	1	0	0	1	1	0	0	0	1
491701572	1	1	75	4	2	9	6	0	0	0	1	0	0	0	0	0	0	0	0	0	0	0	0	0	0	1	0	0	0	0	0	0	0	0	0	0	0	0	0	0	0	0	0	0	0	0	0	0	0
492785918	1	1	55	3	2	2	2	0	1	0	0	0	0	0	0	0	0	0	0	0	0	0	0	0	0	0	0	0	0	0	0	0	1	1	0	0	0	0	1	0	1	0	0	0	0	1	0	1	0
491614999	1	1	64	4	2	3	6	2	2	0	0	0	0	2	0	0	0	0	0	0	2	1	0	0	0	0	1	1	0	1	2	0	2	0	0	2	3	1	0	3	3	2	0	2	2	2	0	2	1
491609233	1	1	68	4	2	3	6	0	0	0	0	0	0	0	0	0	0	0	0	0	0	0	0	0	0	0	0	0	0	0	0	0	1	0	0	0	0	0	0	0	0	0	0	1	0	1	0	0	0
491606106	1	1	57	3	2	1	2	0	0	0	0	0	0	0	0	0	0	0	0	0	0	0	0	0	0	0	0	0	0	0	0	0	0	0	0	0	0	0	0	0	0	0	0	0	0	0	0	0	0
491697165	1	1	75	4	2	5	6	0	0	0	0	0	0	0	0	0	0	0	0	0	0	0	0	0	0	0	0	0	0	1	0	0	0	0	0	0	0	0	0	0	0	1	0	0	0	0	1	0	0
491074746	1	1	59	3	1	9	2	0	2	0	0	0	1	0	1	0	0	1	0	1	0	0	0	0	2	0	0	0	0	1	1	0	1	0	0	1	0	0	1	0	0	0	0	0	0	1	0	0	0
492604001	1	1	42	3	2	5	1	0	1	0	0	0	0	0	0	0	0	0	0	0	0	0	1	0	1	0	0	0	0	1	0	0	0	0	0	0	0	0	1	0	0	0	0	0	0	1	0	0	0
491297715	1	1	63	4	2	2	5	0	1	0	0	0	0	0	0	0	1	1	1	1	1	0	1	0	0	0	0	0	0	0	0	0	0	0	0	0	0	0	0	1	1	0	0	0	0	0	0	0	0
491606152	1	1	63	4	5	9	6	0	1	0	0	0	0	0	0	0	0	0	0	0	0	0	0	0	0	0	0	0	0	0	0	0	0	0	0	0	0	0	0	0	0	0	0	0	0	0	0	0	0
491735938	1	1	74	4	2	3	6	1	1	2	1	1	1	0	0	0	1	1	1	1	1	0	1	0	0	0	0	1	1	0	0	0	0	0	0	1	0	1	0	1	1	1	0	1	1	0	1	0	1
492363578	1	1	65	4	2	3	6	0	1	0	0	0	0	0	0	0	0	0	0	0	0	0	0	0	0	0	0	0	1	1	1	0	1	0	0	1	0	0	0	2	2	1	1	1	0	1	0	0	0
491078762	1	1	59	3	2	3	6	1	1	1	1	1	1	1	1	1	1	1	1	1	1	1	1	1	1	1	1	1	1	0	0	0	1	1	0	0	1	1	1	1	1	0	1	0	1	0	1	1	1
491297713	1	1	58	3	5	2	3	0	0	0	0	0	0	0	0	0	0	0	0	0	0	0	0	0	0	0	0	0	0	3	1	0	1	0	0	1	0	1	1	1	1	2	0	1	0	0	0	1	0
491795406	1	1	59	3	1	2	3	0	0	0	0	0	0	0	2	0	0	0	0	0	0	0	0	0	0	0	0	0	0	0	0	0	0	0	0	0	0	0	0	0	0	0	0	0	0	0	0	0	0
491608309	1	1	29	2	2	9	1	0	0	0	0	0	0	0	0	0	0	0	0	0	0	0	0	0	0	0	0	0	1	0	1	0	0	0	0	3	0	1	2	2	2	1	0	0	1	0	1	0	0
491925341	1	1	50	3	1	9	2	1	0	0	0	0	1	0	1	0	0	0	1	0	1	0	1	0	0	0	0	0	1	0	1	0	0	0	0	0	0	1	0	0	0	2	0	1	0	0	0	0	0
491842448	1	1	53	3	2	2	2	0	2	0	0	0	0	0	0	0	0	0	0	1	1	0	2	0	0	0	0	0	0	0	0	0	0	0	0	0	0	0	0	0	0	0	0	0	0	0	0	0	0
491298935	1	1	41	3	2	1	2	2	2	1	1	2	1	2	1	1	1	1	2	2	1	1	1	1	2	2	1	1	1	1	0	1	1	0	0	1	1	1	1	1	1	1	1	1	1	1	0	0	1
493111089	1	1	53	3	2	4	3	0	0	0	0	0	0	0	0	0	0	0	0	0	0	0	0	0	0	0	0	0	1	0	0	0	0	1	0	1	0	0	0	0	1	1	0	0	0	1	1	0	0
491635331	1	1	70	4	2	1	6	1	0	0	0	1	1	0	1	1	1	1	1	1	1	0	1	0	1	0	1	1	0	0	0	0	0	1	0	0	0	0	0	1	0	0	0	0	0	1	0	0	0
492625945	1	1	76	4	2	4	6	0	0	0	0	0	0	0	0	0	0	0	0	0	0	0	0	0	0	0	0	0	0	1	0	1	0	0	0	0	0	0	1	1	1	0	0	0	0	1	0	0	0
491683372	1	1	69	4	2	3	6	0	0	1	0	0	0	0	0	0	1	0	0	1	0	0	1	0	1	0	0	0	0	0	1	0	1	1	0	0	0	1	0	0	1	1	0	1	0	1	0	0	0
491609704	1	1	43	3	2	9	2	0	0	0	0	0	0	0	0	0	0	1	0	0	0	0	0	0	0	0	0	0	0	0	0	0	0	0	0	0	0	0	1	1	0	0	0	0	0	0	0	0	0
490883293	1	1	63	4	2	3	6	1	0	1	0	0	0	0	0	0	1	0	1	1	0	0	1	0	1	0	0	0	1	1	2	1	1	0	0	0	0	1	1	1	1	0	0	1	0	1	1	1	0
492029284	1	1	40	3	2	9	1	0	0	3	0	0	2	0	0	0	3	3	1	2	0	0	3	0	3	0	0	1	0	0	0	0	0	0	0	0	0	0	0	0	0	0	0	0	0	0	0	0	0
491302479	1	1	59	3	1	3	3	1	1	1	0	1	0	0	1	0	0	0	1	1	0	0	1	0	1	0	0	0	1	0	0	0	2	0	0	1	0	1	1	1	1	2	0	0	1	0	0	0	0
491955120	1	1	36	3	2	4	1	0	1	0	0	1	1	0	0	0	0	0	1	1	1	0	0	2	1	1	0	0	1	0	0	0	1	0	0	0	0	1	1	1	1	0	0	1	1	1	0	0	0
491859565	1	1	58	3	2	4	1	0	0	0	0	0	0	0	0	0	0	0	0	0	0	0	0	0	0	0	0	0	0	0	0	0	0	0	0	0	0	0	0	0	0	0	0	0	0	0	0	0	0
491300794	1	1	66	4	2	4	1	0	2	0	1	1	0	0	1	1	0	1	0	1	1	0	0	0	1	1	1	0	0	0	0	0	1	0	0	0	1	0	0	0	1	0	0	1	0	0	0	1	0
491609861	1	1	43	3	1	9	1	1	0	1	0	1	0	0	2	0	2	1	1	3	3	3	2	2	2	0	2	3	0	0	1	0	0	0	0	1	0	1	1	1	1	0	0	0	0	1	0	1	2
492363557	1	1	53	3	2	3	3	2	2	1	0	2	1	0	3	0	1	2	3	3	0	1	1	1	2	0	2	0	1	0	1	0	2	2	0	3	0	2	2	1	3	1	1	1	1	2	0	1	0
491786042	1	1	44	3	1	3	2	1	2	1	0	0	2	0	0	1	0	1	1	1	2	0	1	0	1	2	0	0	2	1	1	0	0	0	0	2	1	2	2	1	3	1	1	2	0	3	1	1	0
491299165	1	1	63	4	2	2	3	0	1	0	0	0	0	0	0	0	0	0	0	0	0	0	0	0	0	0	0	0	0	0	0	0	0	0	0	0	0	0	0	1	1	0	0	0	0	0	0	0	0
491636220	1	1	69	4	2	1	6	1	2	1	2	1	2	1	1	1	1	2	1	1	1	2	1	1	1	1	2	1	0	0	0	0	0	0	0	0	1	1	0	1	1	0	0	0	0	0	0	1	0
490893081	1	1	28	2	2	9	7	3	3	2	1	2	1	1	2	3	1	3	2	1	2	2	2	2	1	1	1	3	1	2	1	3	1	2	1	2	1	2	3	1	1	1	1	1	0	2	3	1	0
491304960	1	1	48	3	1	9	1	2	2	2	1	1	2	2	1	1	2	2	2	2	1	1	2	2	1	2	3	2	1	1	1	1	1	1	1	0	1	1	1	1	1	1	0	1	1	0	0	1	1
491620107	1	1	76	4	3	3	6	0	0	0	0	0	0	0	0	0	0	0	0	0	0	0	0	0	0	0	0	0	0	1	0	0	0	0	0	0	0	0	0	0	1	1	0	0	0	1	0	0	0
491302787	1	1	77	4	2	1	6	0	0	0	0	0	0	0	0	0	0	0	0	0	0	0	0	0	0	0	0	0	0	1	1	0	0	0	0	0	0	0	0	0	0	0	0	0	0	0	0	0	0
491314089	1	1	55	3	5	2	1	1	1	1	1	1	1	0	1	0	1	1	1	1	0	1	0	0	1	1	1	0	1	0	0	0	1	1	0	1	0	1	1	1	3	1	0	1	0	1	1	1	0
491632001	1	1	67	4	2	3	6	1	0	0	0	0	1	0	0	0	0	0	1	1	0	0	0	0	1	1	0	1	1	0	0	0	0	1	0	0	0	1	0	0	0	0	0	1	0	0	0	0	0
491301661	1	1	65	4	2	9	6	0	0	0	0	0	0	0	0	0	0	0	0	0	0	0	0	0	0	0	0	0	0	0	0	0	0	0	0	0	0	0	0	0	0	0	0	0	0	1	0	0	0
491688035	1	1	64	4	2	3	6	0	1	0	1	1	0	0	1	1	0	1	1	1	0	0	1	0	1	1	0	0	0	0	0	0	0	0	0	0	0	0	0	0	1	0	0	0	0	1	0	0	0
491782858	1	1	42	3	2	3	2	2	0	0	1	0	1	2	1	0	0	1	3	1	1	0	0	0	2	2	0	0	2	1	1	1	0	0	1	1	0	0	1	1	1	0	0	0	1	1	1	0	0
491727815	1	1	62	4	1	9	1	0	0	0	0	0	0	0	0	0	0	0	0	0	0	0	0	0	0	0	0	0	0	0	0	0	0	0	0	0	0	0	0	0	0	0	0	0	0	0	0	0	0
491853577	1	1	58	3	2	2	2	0	0	0	0	0	0	0	0	0	0	0	0	0	1	0	0	0	1	0	0	0	0	0	0	0	0	0	0	0	0	0	0	0	1	1	0	1	0	0	0	0	0
491620949	1	1	44	3	2	2	2	1	0	0	0	1	0	0	1	0	0	0	1	0	0	0	0	0	0	0	0	0	0	0	0	0	1	0	0	1	0	0	1	0	0	1	0	0	0	1	0	0	0
491788474	1	1	52	3	2	9	4	0	0	0	0	0	0	0	0	0	0	0	0	0	0	0	0	0	0	0	0	0	0	0	0	0	0	0	0	0	0	0	0	1	1	0	0	0	0	0	0	0	0
490940983	1	1	71	4	2	3	6	0	0	0	0	0	0	0	0	0	0	0	0	0	2	0	0	0	0	0	0	0	0	0	0	0	0	0	0	0	0	0	0	0	0	3	0	0	0	0	0	0	0
491314721	1	1	48	3	2	9	2	0	0	1	0	1	0	0	1	0	1	0	0	1	0	0	1	0	0	0	1	0	0	0	1	0	1	0	0	0	0	1	0	1	0	0	0	0	0	0	0	0	0
491617038	1	1	74	4	2	9	6	0	0	1	0	0	1	0	0	0	0	0	0	1	0	0	1	0	1	0	0	0	0	1	1	0	0	0	0	0	0	1	0	0	1	0	0	1	0	0	0	0	0
491789328	1	1	54	3	1	2	5	0	0	0	0	0	0	0	0	0	0	1	0	1	0	0	0	0	0	0	0	0	0	1	1	0	1	0	0	0	0	1	1	1	1	1	0	1	1	1	0	0	0
492600077	1	1	44	3	2	9	3	1	2	2	1	2	1	2	2	2	2	1	2	2	1	2	2	2	2	2	2	2	1	1	1	1	1	1	1	1	1	2	1	2	1	1	2	1	2	1	1	1	2
491619091	1	1	63	4	5	3	6	0	1	0	0	0	1	0	1	0	1	0	0	1	0	0	1	0	0	1	0	0	0	0	0	0	0	0	0	0	0	0	0	0	0	0	0	0	0	0	0	0	0
492627283	1	1	29	2	2	3	2	0	0	0	0	1	1	0	0	0	0	1	0	0	0	0	0	0	1	0	0	0	1	0	1	0	0	0	0	1	0	1	1	1	1	0	0	1	0	2	0	0	0
491607376	1	1	60	3	2	3	2	1	1	1	0	1	0	0	0	0	1	1	1	1	1	0	1	0	1	1	1	1	2	1	1	2	1	0	0	1	0	1	1	2	2	1	0	1	0	2	1	1	1
491620909	1	1	63	4	2	3	6	0	1	0	0	0	0	0	0	0	0	1	0	0	0	0	1	0	0	0	0	0	0	0	0	0	0	0	0	1	0	0	0	0	0	1	0	0	0	1	0	0	0
491692118	1	1	52	3	2	3	1	1	1	0	0	0	0	0	0	0	0	0	1	1	0	0	0	0	0	0	0	0	1	1	0	0	1	0	0	0	1	0	1	1	1	0	0	1	0	0	0	0	0
491303638	1	1	55	3	2	4	2	1	1	1	1	1	2	0	0	0	0	2	0	0	1	0	0	2	2	1	0	0	1	1	1	0	1	0	0	1	1	1	2	1	1	2	0	1	1	1	0	1	1
491298622	1	1	65	4	2	3	6	0	0	0	0	0	0	0	0	0	0	0	0	0	0	0	0	0	0	0	0	0	0	1	0	0	0	0	0	0	0	0	0	0	1	0	0	0	0	1	0	0	0
492347741	1	1	45	3	1	9	2	0	0	0	0	0	0	0	0	0	0	0	0	0	0	0	0	0	0	0	0	0	0	0	0	0	0	0	0	0	0	0	0	0	0	0	0	0	0	0	0	0	0
491783129	3	1	45	3	2	3	1	0	0	0	0	0	0	0	0	0	0	0	0	0	0	0	0	0	1	0	0	0	0	0	0	0	0	0	0	0	0	0	0	0	0	0	0	0	0	0	0	0	0
491623831	1	1	37	3	2	2	2	1	0	0	0	0	1	0	0	0	1	0	1	1	0	1	1	0	1	0	0	0	1	0	0	0	0	1	0	1	0	0	1	1	1	0	0	0	0	1	0	0	0
491785055	1	1	48	3	1	2	2	1	1	1	0	1	0	0	1	0	2	1	1	2	0	0	2	2	1	0	0	2	1	1	3	0	3	0	0	0	0	3	1	0	3	1	0	3	2	1	0	0	3
491786663	1	1	60	3	1	1	2	0	0	0	0	0	1	0	1	0	0	0	0	1	0	0	1	0	1	0	0	0	1	0	0	0	1	1	0	1	0	1	1	1	1	0	0	1	0	1	0	0	0
491738113	1	1	37	3	1	1	2	0	0	0	0	0	0	0	0	0	0	0	0	0	0	0	0	0	0	0	0	0	1	1	0	1	2	2	1	2	0	1	2	1	1	1	1	2	2	2	1	2	2
491785819	1	1	47	3	1	1	2	1	1	0	2	1	3	1	1	1	2	1	1	1	2	0	2	2	1	3	1	1	0	0	0	0	0	0	0	0	0	2	0	0	0	0	0	0	1	0	0	0	0
492046011	1	1	67	4	2	9	6	0	0	0	0	0	0	0	0	0	0	0	0	0	0	0	0	0	0	0	0	0	1	0	0	0	0	1	0	0	0	0	1	1	0	0	0	0	0	1	0	0	0
491091444	1	1	41	3	5	1	9	2	2	2	2	1	2	2	2	2	2	2	2	2	2	2	1	2	2	3	2	1	1	2	2	1	2	2	1	2	0	2	0	2	2	1	1	1	2	2	1	2	1
491784269	1	1	47	3	2	3	1	1	0	0	0	0	1	0	1	0	0	1	1	1	1	0	1	0	1	0	0	0	2	2	0	1	0	2	0	0	0	0	2	2	1	3	0	0	0	3	1	0	0
491783103	1	1	50	3	5	4	2	0	0	0	0	0	0	0	0	0	0	0	0	0	0	0	0	0	0	0	0	0	2	2	1	2	1	1	1	2	1	1	1	1	2	2	2	1	2	1	2	1	2
491302950	1	1	36	3	1	2	2	1	3	1	0	1	0	1	0	1	1	0	1	1	1	0	1	0	1	1	0	0	2	1	1	1	1	1	1	0	1	1	1	2	1	1	1	1	1	2	1	1	1
491789575	1	1	36	3	2	4	2	0	0	0	0	0	0	0	0	0	0	1	1	0	0	0	0	0	0	0	0	0	0	1	0	1	1	0	0	1	0	0	1	1	1	0	0	0	0	2	0	0	0
491300511	1	1	52	3	2	1	6	2	1	1	1	1	1	2	1	1	1	1	1	1	1	1	1	1	2	1	2	1	1	1	1	1	1	1	0	1	1	1	1	1	2	1	1	1	0	1	1	1	1
492981313	1	1	35	3	2	4	2	1	2	1	2	0	2	0	1	2	1	0	0	3	1	0	1	1	2	2	1	1	2	2	1	0	1	2	0	3	0	2	3	2	3	1	1	2	0	2	1	2	0
491828313	1	1	70	4	3	3	6	0	0	1	0	0	0	0	0	1	0	1	0	1	1	0	0	0	0	0	0	0	0	0	0	0	0	0	0	0	0	0	0	0	0	1	0	0	0	0	0	0	0
492045047	1	1	50	3	2	4	1	0	0	0	0	0	0	0	0	0	0	0	0	0	0	0	0	0	0	0	0	0	0	0	0	0	0	0	0	0	0	0	0	0	0	0	0	0	0	0	0	0	0
490945260	1	1	71	4	2	4	6	0	0	0	0	0	0	0	0	0	0	0	0	0	0	0	0	0	0	0	0	0	0	0	0	0	0	0	0	0	0	0	0	0	0	0	0	0	0	0	0	0	0
490974957	1	1	44	3	1	2	5	0	0	1	0	0	0	0	1	2	0	1	1	3	0	0	0	0	0	0	2	0	0	0	0	0	0	1	0	0	0	0	0	0	0	0	0	0	1	0	0	0	3
491041459	1	1	66	4	2	3	6	0	1	1	0	1	0	0	0	0	0	0	0	0	1	0	0	0	0	0	1	0	1	2	2	2	1	1	2	2	2	2	2	2	2	2	2	1	1	2	1	2	0
490880257	1	1	33	2	2	3	2	1	0	0	0	0	1	0	1	0	0	1	0	1	0	0	0	0	1	0	0	0	2	0	0	0	2	1	0	1	1	0	1	2	1	1	0	0	1	1	0	2	1
491861346	1	1	38	3	2	2	2	0	1	0	0	1	1	0	0	1	1	1	1	1	0	0	1	0	1	0	1	0	1	0	0	0	1	0	0	0	1	1	1	2	1	0	0	0	0	1	0	1	0
491848826	1	1	51	3	2	3	2	1	0	0	0	0	0	0	1	0	0	0	1	0	0	0	0	0	0	1	0	0	2	0	1	1	1	1	0	0	1	1	1	2	1	0	1	0	0	0	1	0	0
491623642	1	1	44	3	2	4	1	1	0	0	0	0	0	0	0	0	0	0	1	0	2	0	0	0	0	0	0	0	0	0	0	0	0	0	0	0	0	0	0	0	0	0	0	0	0	0	0	0	0
491868246	1	1	41	3	2	4	2	1	2	2	1	1	1	2	2	2	2	2	2	2	0	1	1	1	1	1	2	1	2	2	1	2	2	2	0	1	1	2	1	1	1	2	3	2	1	3	2	2	2
491860121	1	1	47	3	1	2	2	1	1	1	0	1	1	0	1	1	1	1	1	2	1	1	1	0	1	0	1	0	1	1	1	0	1	1	0	0	0	1	1	1	2	1	0	1	0	2	1	1	1
491606127	1	1	69	4	2	2	6	0	0	0	0	0	0	0	0	0	0	0	0	0	0	0	0	0	0	0	0	0	0	0	0	0	0	0	0	0	0	0	0	0	0	0	0	0	0	0	0	0	0
491804763	1	1	51	3	2	5	2	2	2	1	2	1	2	1	2	2	2	1	2	1	1	1	2	2	1	2	2	1	0	0	0	2	1	1	0	1	2	0	1	0	0	0	0	0	0	1	1	0	0
491627390	1	1	56	3	2	3	2	2	1	1	1	1	0	0	1	0	1	1	1	1	1	0	1	0	1	1	0	0	2	0	1	0	3	1	0	3	1	1	2	2	3	1	1	1	0	1	1	1	1
491604503	1	1	90	4	3	2	6	0	0	0	0	0	0	0	0	0	1	0	0	0	0	0	0	0	0	0	0	0	0	0	2	0	0	0	0	0	0	0	0	0	0	0	0	0	0	0	0	0	0
491606502	1	1	37	3	2	5	2	1	1	0	0	0	0	0	1	1	0	1	1	0	1	0	0	0	1	0	0	0	0	1	0	0	0	0	0	0	0	0	1	0	1	0	0	0	0	0	0	0	0
491793800	1	1	55	3	2	4	2	2	2	2	2	2	1	2	1	2	1	2	2	3	2	3	2	2	3	2	3	1	2	1	0	0	0	0	0	2	0	0	0	2	2	0	0	0	0	2	1	2	1
491609981	1	1	66	4	2	2	6	0	0	0	0	0	0	0	0	0	0	0	0	0	0	0	0	0	0	0	0	0	0	0	0	0	0	0	0	0	0	0	1	0	1	0	0	0	0	0	0	1	0
490977514	1	1	70	4	2	9	6	0	0	0	0	0	0	0	0	0	0	0	0	0	0	0	0	0	0	0	0	0	0	0	0	0	0	0	0	0	0	0	0	0	0	0	0	0	0	0	0	0	0
491613525	1	1	49	3	2	3	1	1	3	1	0	2	0	0	0	1	1	0	2	1	0	0	1	1	1	0	1	1	2	3	0	1	2	2	0	1	1	3	2	1	1	1	0	1	0	1	1	1	2
491622849	1	1	60	3	2	2	9	2	2	3	2	1	2	1	2	0	3	2	2	3	1	2	3	1	3	3	1	3	3	3	3	2	3	3	2	3	1	2	3	3	3	3	2	2	2	3	1	3	2
491008102	1	1	56	3	2	2	5	0	0	0	0	1	0	0	0	0	0	0	0	1	1	0	0	0	0	0	0	0	0	1	0	0	0	1	0	1	0	0	1	0	0	0	0	0	0	1	0	0	0
491792165	1	1	60	3	1	3	2	0	0	0	0	0	0	0	0	0	0	0	0	0	0	0	0	0	0	0	0	0	0	0	0	0	0	0	0	0	0	0	0	0	1	0	0	0	0	0	0	0	0
491606761	1	1	32	2	2	1	2	1	1	0	0	2	1	0	0	0	1	1	1	2	1	0	1	1	1	1	0	1	0	1	1	1	1	0	0	0	1	1	1	1	2	0	0	2	0	1	0	0	2
491604345	1	1	31	2	2	3	1	2	2	2	2	2	2	2	1	3	2	2	0	1	1	2	2	1	3	1	1	2	2	2	2	2	2	1	0	1	2	1	2	3	2	1	1	0	2	2	3	2	1
491863306	1	1	37	3	2	2	2	0	0	2	0	0	0	0	0	0	0	0	0	0	0	0	0	0	0	0	0	0	0	0	0	0	0	0	0	0	0	0	0	0	0	0	0	0	0	0	0	0	0
490880500	1	1	33	2	1	2	2	1	0	1	1	1	2	0	1	1	1	1	1	1	1	1	1	1	1	1	1	1	1	1	1	1	1	1	0	1	1	1	1	1	1	1	1	1	1	1	1	1	0
491778886	1	1	63	4	2	4	6	0	0	0	0	0	0	0	0	0	0	0	0	0	0	0	0	0	0	0	0	0	0	0	1	0	1	0	0	0	0	0	0	0	1	0	0	1	0	0	0	0	0
491617315	1	1	44	3	2	3	1	0	0	0	0	0	0	0	0	0	0	0	0	0	0	0	0	0	0	0	0	0	1	0	0	0	0	0	0	0	0	0	1	1	0	0	0	0	0	1	1	0	0
491614540	1	1	51	3	1	1	5	3	2	2	2	2	0	1	1	1	3	3	2	3	2	1	2	3	2	2	2	3	2	1	2	1	2	0	0	1	0	3	2	2	3	1	0	2	3	2	1	0	3
490908400	1	1	63	4	2	6	5	0	0	0	0	1	0	0	0	0	0	0	0	0	1	0	1	0	0	0	0	0	0	0	0	0	0	0	0	0	0	0	0	0	0	0	0	0	0	0	0	0	0
491624158	3	1	54	3	2	2	1	0	0	0	0	0	0	0	0	0	0	0	0	0	0	0	0	0	0	0	0	0	1	0	0	0	0	0	0	0	0	0	0	0	0	0	0	0	0	1	0	0	0
491620781	1	1	64	4	2	1	6	0	0	0	0	0	0	0	0	0	0	0	0	0	0	0	0	0	0	0	0	0	0	0	0	0	0	0	0	0	0	0	0	0	0	0	0	0	0	0	0	0	0
492237563	3	1	55	3	4	2	6	0	1	0	1	0	0	0	1	1	0	1	1	1	3	0	0	0	1	0	0	0	1	1	0	1	1	0	0	1	1	1	1	1	1	1	0	1	1	1	0	0	1
491783401	1	1	71	4	2	2	6	0	0	1	0	0	0	0	1	0	0	1	0	1	0	0	0	0	1	1	0	0	0	0	0	0	0	0	1	0	0	1	1	0	1	0	0	0	0	1	1	0	0
490882006	1	1	59	3	2	6	1	2	1	1	0	1	1	0	1	1	1	1	2	1	1	0	1	1	2	0	1	1	1	1	1	0	1	1	0	0	0	1	1	2	2	1	1	1	1	2	0	0	1
491298882	1	1	64	4	2	3	6	0	1	0	0	0	1	0	1	0	1	0	0	1	1	0	1	0	2	0	0	0	0	1	0	0	1	0	0	0	0	0	0	0	0	1	0	0	0	1	0	0	0
491920592	1	1	45	3	2	9	2	0	0	0	0	0	0	0	0	0	0	0	0	0	0	0	0	0	0	0	0	0	1	0	0	0	0	0	0	0	0	0	0	1	1	0	0	0	0	0	0	0	0
492043330	1	1	47	3	1	9	1	1	0	0	0	0	0	0	0	0	0	1	0	0	0	0	0	0	1	0	0	0	0	0	0	0	0	0	0	0	0	0	0	0	1	0	0	0	0	1	0	0	0
491794209	1	1	35	3	2	9	2	2	2	2	2	2	2	2	2	2	2	2	2	2	2	2	2	2	2	2	2	2	2	1	1	1	1	1	1	1	1	2	3	2	1	2	3	1	1	1	2	2	1
491298377	1	1	55	3	2	2	2	0	0	0	0	0	0	0	0	0	0	0	0	0	0	0	0	0	0	0	0	0	0	0	0	0	0	0	0	0	0	0	0	0	0	0	0	0	0	0	0	0	0
491710908	1	1	67	4	2	4	6	0	0	0	0	0	0	0	3	0	2	0	0	1	3	0	0	0	1	0	1	0	1	2	1	0	1	0	0	1	0	1	0	1	1	0	0	1	0	1	0	1	0
491616335	1	1	30	2	1	4	2	0	0	0	0	0	0	0	0	0	0	0	0	0	0	0	0	0	0	0	0	0	0	0	0	0	0	0	0	0	0	0	0	0	0	0	0	0	0	0	0	0	0
491608994	1	1	59	3	2	2	6	2	2	1	0	1	0	0	0	0	2	1	1	2	0	1	1	0	1	1	1	2	2	0	1	0	0	1	1	0	0	1	0	1	2	1	0	1	0	2	0	0	1
491823765	1	1	40	3	2	2	2	0	0	0	0	0	0	0	0	0	0	0	0	0	0	0	0	0	0	0	0	0	0	0	1	0	0	0	0	0	2	0	0	0	0	1	0	2	0	0	0	0	0
491783600	1	1	50	3	1	1	3	0	0	0	0	1	0	0	0	0	1	0	0	1	0	0	1	1	1	0	0	1	1	0	1	0	2	0	0	1	0	2	0	1	3	1	0	2	0	0	0	0	1
491733955	1	1	60	3	2	3	6	0	0	0	0	0	0	0	0	0	0	0	0	0	0	0	0	0	0	0	0	0	1	0	0	0	0	0	0	1	1	0	0	0	1	0	0	0	0	1	0	0	0
492363927	1	1	47	3	2	3	2	0	0	0	0	1	1	0	0	0	0	0	0	1	0	0	0	0	1	0	0	0	1	0	1	0	0	1	0	0	0	1	0	0	1	0	0	1	0	1	0	1	0
490911703	1	1	69	4	2	6	6	1	1	1	0	0	1	0	0	0	1	1	1	1	1	0	1	1	1	0	0	0	1	1	2	0	1	0	0	0	0	1	1	1	1	0	0	1	1	2	0	2	2
491298304	1	1	66	4	2	3	6	0	0	0	0	0	0	0	0	0	0	0	0	0	0	0	0	0	0	0	0	0	0	0	0	0	0	0	0	0	0	0	0	0	0	0	0	0	0	0	0	0	0
491848513	1	1	63	4	2	6	6	0	1	0	1	1	1	0	1	0	0	1	0	0	1	0	1	1	0	1	0	0	1	1	0	0	0	1	0	1	0	0	1	0	1	1	0	1	0	1	1	0	0
492026845	1	1	54	3	2	2	2	0	1	0	0	0	0	0	0	0	0	1	1	0	0	0	0	0	1	0	0	0	1	0	0	0	0	0	0	0	0	0	0	0	0	0	0	0	0	0	0	1	0
491785464	1	1	36	3	2	9	1	0	0	0	0	0	0	0	0	0	0	1	0	0	0	0	0	0	0	0	0	0	0	0	0	0	0	0	0	0	0	0	0	0	0	0	0	0	0	0	0	0	0
491022289	1	1	34	2	1	9	2	1	0	0	0	1	1	0	0	1	0	1	1	1	0	0	1	1	1	1	1	0	1	0	0	0	1	0	0	0	1	1	1	1	1	0	0	1	1	1	0	0	0
491620875	1	1	29	2	1	4	2	1	1	0	0	1	1	0	2	0	2	2	1	1	0	0	0	1	1	0	1	1	0	0	0	0	0	0	0	1	1	1	0	1	1	0	1	1	1	0	0	0	1
491801444	1	1	32	2	2	3	2	0	0	0	0	0	0	0	0	0	0	0	0	0	0	0	0	0	0	0	0	0	0	0	0	0	0	0	0	0	0	0	0	0	0	0	0	0	0	0	0	0	0
492089905	1	1	59	3	1	4	5	2	1	1	0	1	1	0	1	0	1	0	1	1	0	0	1	0	1	0	0	1	0	0	0	0	1	0	0	1	0	1	0	0	1	0	0	1	1	1	0	0	0
491869042	1	1	70	4	2	2	6	1	1	0	2	1	1	0	1	0	1	1	1	1	0	0	1	0	1	1	0	0	2	1	0	1	1	1	0	1	0	0	1	1	1	0	0	1	0	1	1	1	0
491782911	1	1	56	3	2	2	2	0	0	0	0	0	0	0	0	0	0	0	0	0	0	0	0	0	0	0	0	0	0	0	0	0	0	0	0	0	0	0	0	0	0	0	0	0	0	0	0	0	0
491026608	1	1	42	3	1	2	1	1	0	2	2	1	0	1	1	0	0	0	0	0	1	0	2	0	0	0	1	0	0	0	1	1	1	1	1	0	1	1	0	1	1	0	1	1	1	1	1	1	0
491792411	1	1	54	3	2	2	5	0	1	0	0	1	1	0	1	0	0	1	1	1	0	0	0	0	0	1	0	0	1	1	1	1	1	2	0	1	0	1	1	1	1	0	0	1	0	1	1	0	0
491613963	1	1	67	4	2	9	6	1	1	0	0	1	1	0	0	0	1	1	1	1	1	0	0	1	1	1	0	1	1	2	2	2	1	0	0	0	0	2	1	1	1	0	1	1	2	1	2	1	1
490886055	1	1	30	2	1	2	5	0	1	1	1	0	0	0	0	0	0	1	0	1	0	0	0	1	2	0	1	0	1	1	0	0	1	0	0	0	0	0	0	0	1	0	0	0	0	1	0	0	0
491628150	1	1	37	3	1	3	8	1	0	0	0	0	0	0	0	0	0	0	1	1	1	0	1	0	1	1	1	1	1	0	0	0	0	0	0	0	0	0	1	1	1	0	0	0	0	1	1	0	0
490881893	1	1	36	3	1	5	1	1	0	1	0	1	0	0	0	0	1	1	1	1	0	0	1	1	1	0	0	0	0	0	0	0	0	0	0	0	0	0	0	0	1	1	0	0	1	0	0	0	0
491613543	1	1	45	3	1	2	2	0	0	0	0	0	0	0	0	0	0	0	0	0	0	0	0	0	0	0	0	0	0	0	0	0	0	0	0	0	1	1	0	0	1	0	0	0	0	0	0	0	0
491686044	1	1	46	3	2	9	2	0	0	0	0	0	0	0	0	0	0	0	0	0	0	0	0	0	0	0	0	0	0	0	0	0	0	0	0	0	0	0	1	1	1	1	0	0	0	0	0	0	0
491613751	1	1	69	4	3	5	6	0	0	0	0	1	0	0	0	0	1	0	0	1	0	0	1	0	0	0	0	0	0	0	0	0	0	0	0	0	0	0	0	0	0	0	0	0	0	0	0	0	0
491783447	1	1	40	3	2	3	2	0	0	0	0	0	0	0	1	0	0	0	0	1	0	0	0	1	0	0	0	0	0	0	0	0	0	0	0	1	1	0	0	0	0	0	0	0	0	0	0	0	0
491621048	1	1	46	3	2	3	3	2	3	2	3	3	3	1	3	3	3	3	3	3	3	2	3	3	2	3	2	1	2	3	1	2	1	2	1	0	1	1	2	2	2	0	0	0	2	3	1	1	0
491852873	1	1	60	3	2	9	2	1	0	0	0	0	1	0	1	0	0	0	1	0	1	0	0	0	0	0	0	0	3	2	2	0	2	2	0	3	1	2	2	2	2	1	2	2	3	3	1	2	1
491308371	1	1	45	3	1	2	2	1	1	0	0	0	1	0	1	0	0	1	1	1	0	0	0	1	1	0	1	1	0	0	0	0	0	0	0	0	0	0	1	1	1	0	0	0	0	1	0	1	1
492042628	1	1	59	3	2	2	1	0	0	0	0	0	0	0	0	0	1	0	1	0	0	0	0	0	0	0	0	0	0	0	1	0	1	0	0	0	0	1	0	0	1	0	0	1	1	0	0	0	1
491809983	3	1	41	3	2	9	1	1	1	0	0	0	0	0	2	0	0	1	1	0	0	0	0	0	1	0	1	0	1	1	0	0	0	0	0	1	0	1	0	1	0	1	0	1	0	1	1	1	1
491299256	1	1	70	4	2	9	6	0	0	0	0	0	0	0	0	0	0	0	0	0	0	0	0	0	0	0	0	0	0	0	0	0	0	0	0	0	1	0	1	0	1	1	0	0	0	1	0	1	1
490981746	1	1	34	2	2	9	3	1	1	0	0	0	0	0	1	0	0	1	1	1	2	0	1	0	0	2	0	0	1	1	0	1	1	1	0	0	0	0	0	2	1	2	0	1	0	1	1	0	0
491608763	1	1	73	4	2	5	6	0	0	0	0	1	0	0	0	0	1	0	0	0	0	0	1	0	0	0	0	1	0	0	0	0	0	0	0	0	0	0	0	0	0	0	0	0	0	0	0	0	0
491786119	1	1	47	3	2	3	2	0	0	0	0	0	0	0	0	0	0	0	1	1	1	0	0	0	0	0	0	0	1	1	2	0	2	0	3	0	0	2	2	3	3	0	0	1	2	2	0	0	3
491795378	1	1	42	3	2	9	2	1	0	0	0	1	0	0	1	0	0	1	1	1	0	0	0	0	0	0	0	0	0	0	0	0	0	0	0	1	0	0	1	1	1	0	0	0	0	0	0	0	0
490893870	1	1	60	3	2	6	3	0	0	0	0	0	0	0	0	0	0	0	0	0	0	0	0	0	0	0	0	0	0	0	0	0	0	0	0	0	0	0	0	0	0	0	0	0	0	0	0	0	0
490883153	1	1	56	3	5	1	9	0	0	1	0	0	0	0	0	0	1	1	0	0	1	0	1	0	1	0	0	1	0	0	0	0	0	0	0	0	0	1	0	0	1	0	0	0	0	1	0	0	0
491607980	1	1	61	4	2	9	2	0	0	0	0	0	0	0	0	0	0	0	0	0	0	0	0	0	0	0	0	0	0	0	0	0	0	0	0	0	0	0	0	0	0	0	0	0	0	0	0	0	0
491303628	1	1	59	3	2	3	5	0	0	2	0	0	0	0	0	0	0	0	0	0	0	0	0	0	0	0	0	0	0	0	0	0	0	0	0	0	0	0	0	0	0	0	0	0	0	0	0	0	0
491627041	1	1	66	4	2	3	6	2	1	1	0	0	1	0	0	0	1	0	1	1	0	0	1	0	1	0	0	0	1	1	0	2	0	1	1	1	0	0	3	1	0	0	0	0	0	1	3	0	0
491606984	1	1	53	3	2	4	2	0	0	0	0	0	0	0	0	0	0	0	0	0	0	0	0	0	1	0	0	0	1	0	0	0	1	1	0	1	1	0	1	1	1	1	0	0	0	2	0	0	1
491834936	1	1	63	4	2	4	2	0	0	0	0	0	0	0	0	0	0	0	0	1	0	0	1	1	0	0	0	1	0	0	0	0	0	0	0	1	0	0	0	1	1	0	0	0	0	0	0	0	0
492029839	1	1	47	3	1	2	2	0	0	2	0	2	0	0	2	0	0	2	2	2	0	0	0	0	0	0	0	0	0	0	0	0	0	0	2	0	0	0	0	0	3	0	0	0	0	0	0	0	0
491805486	1	1	49	3	1	3	2	0	0	0	0	0	0	0	0	0	0	0	0	0	0	0	0	0	0	0	0	0	0	0	0	0	1	1	0	0	0	1	0	1	0	0	0	1	0	1	1	0	0
492048889	1	1	63	4	2	9	6	0	0	0	0	0	0	0	0	0	0	0	0	0	0	0	0	0	0	0	0	0	1	1	1	0	1	0	0	0	0	1	1	2	1	0	0	1	0	1	0	0	0
491304056	1	1	41	3	2	9	5	0	0	0	0	0	0	0	0	0	0	0	0	0	0	0	0	0	0	0	0	0	0	0	0	0	0	0	0	0	0	0	0	0	0	0	0	0	0	0	0	0	0
492642083	1	1	44	3	1	9	1	2	0	1	1	0	1	0	0	1	0	1	1	0	1	1	1	0	1	0	0	1	1	0	1	0	0	1	0	1	0	0	1	1	1	2	0	0	0	1	0	0	1
491871040	1	1	49	3	2	9	2	0	0	0	0	0	0	0	0	0	0	0	1	0	0	0	0	0	0	0	0	0	0	0	0	0	0	0	0	0	0	0	0	0	0	0	0	0	0	0	0	0	0
491717130	1	1	71	4	2	3	6	0	0	1	0	0	0	0	0	0	1	0	0	1	0	0	0	0	0	0	0	0	1	1	0	1	1	1	0	0	0	0	0	0	1	1	0	1	0	1	0	1	0
491620210	1	1	67	4	2	5	6	0	0	0	0	0	0	0	0	0	0	0	0	0	0	0	0	0	0	0	0	0	0	0	0	0	0	0	0	0	0	0	0	0	0	0	0	0	0	0	0	0	0
491021016	1	1	47	3	1	1	6	0	1	0	0	0	0	0	0	0	0	0	0	0	0	0	0	0	0	0	0	0	1	1	1	0	1	0	0	0	0	0	1	1	1	0	0	0	0	1	0	1	0
491610697	1	1	78	4	5	2	6	0	1	0	0	0	0	0	0	1	0	0	0	0	0	0	1	0	0	0	0	0	0	0	0	0	1	0	0	0	0	0	0	0	0	0	0	1	0	0	0	0	0
491798343	1	1	55	3	2	2	2	1	0	1	1	0	1	1	1	0	1	1	1	1	2	0	0	0	1	1	1	1	1	0	0	0	0	1	0	1	0	0	1	1	1	0	1	0	0	1	0	1	1
491606221	1	1	55	3	2	2	1	0	1	0	0	1	0	0	0	0	0	0	0	0	0	0	0	0	1	0	0	0	0	0	0	0	1	0	0	0	1	0	0	1	1	1	0	0	0	1	0	0	0
493112348	1	1	51	3	2	9	2	0	1	0	0	1	1	0	1	1	0	1	1	1	0	0	0	0	1	0	1	0	0	1	1	0	1	1	0	0	0	0	0	0	1	0	0	1	0	1	0	0	0
493108459	1	1	35	3	2	2	6	3	2	2	2	2	1	2	2	3	2	1	1	1	1	2	1	1	1	2	1	1	1	1	2	1	2	1	2	1	2	1	1	1	2	2	1	1	1	1	1	1	2
492571832	1	1	40	3	1	2	2	0	0	0	0	0	0	0	1	0	0	0	1	1	0	0	0	0	0	0	0	0	0	1	0	0	1	1	0	0	0	0	0	1	1	1	0	0	0	1	1	0	1
491665813	1	1	60	3	2	9	6	1	0	0	0	0	0	0	0	0	0	0	0	0	0	0	0	0	0	0	0	0	1	0	1	0	0	0	0	0	0	0	0	0	0	0	0	0	0	0	0	0	0
493125810	1	1	21	2	1	9	7	0	0	0	0	0	1	0	2	0	0	1	0	0	0	0	1	0	1	0	0	0	1	0	0	0	0	0	0	0	1	0	0	1	0	0	0	0	0	0	0	0	0
491631781	1	1	76	4	2	2	6	0	0	0	0	0	0	0	0	0	0	0	0	0	0	0	0	0	1	0	0	0	0	0	0	0	0	1	0	0	0	0	0	0	0	0	0	0	0	0	0	0	0
491786359	1	1	46	3	2	3	1	0	0	1	0	1	1	0	0	0	1	1	1	1	2	0	1	1	1	1	0	0	1	0	0	0	0	0	0	0	0	2	1	2	2	0	0	2	0	2	0	0	1
491606264	1	1	30	2	1	4	1	0	0	0	0	0	1	1	0	0	0	0	0	0	0	0	1	1	1	0	0	0	3	1	2	1	3	3	0	3	3	3	3	3	3	3	1	3	3	3	0	3	3
491817560	1	1	48	3	4	2	2	0	0	3	1	3	0	0	0	0	2	3	3	1	2	0	1	0	1	1	0	2	0	0	0	0	0	0	0	0	1	1	1	1	1	0	0	0	0	0	0	0	1
491726079	1	1	64	4	2	2	3	0	0	0	0	0	0	0	0	0	0	0	0	0	0	0	0	0	0	0	0	0	2	2	2	1	2	2	2	2	2	2	2	2	2	1	2	1	1	1	2	2	2
491298315	1	1	65	4	2	2	6	0	0	0	0	0	0	0	1	1	0	0	0	0	0	0	0	0	0	0	0	0	0	1	0	0	0	0	0	0	0	0	0	0	0	0	0	0	0	0	0	1	0
490905642	1	1	56	3	5	2	1	0	0	0	0	0	0	0	0	0	0	0	0	0	0	0	0	0	0	0	0	0	0	0	0	0	0	0	0	0	0	0	0	0	0	0	0	0	0	0	0	0	0
491801642	1	1	63	4	2	2	9	1	1	1	1	1	0	1	0	1	0	1	1	1	1	0	0	0	0	1	0	0	0	1	0	0	0	0	0	0	0	0	0	0	0	0	0	0	0	0	0	0	0
491809848	1	1	56	3	2	9	3	0	0	0	0	0	0	0	0	0	0	0	0	0	0	0	0	0	0	0	0	0	0	0	0	0	0	0	0	0	0	0	0	0	0	0	0	0	0	0	0	0	0
491611463	1	1	57	3	5	3	2	0	1	1	0	1	0	0	2	0	1	0	0	1	0	0	0	0	0	0	0	1	0	0	0	0	0	0	0	0	0	0	0	0	0	0	0	0	0	0	0	0	0
490886289	1	1	64	4	2	9	6	0	0	0	0	0	0	0	0	0	0	0	0	0	0	0	0	0	0	0	0	0	0	0	0	0	0	0	0	0	0	0	0	0	1	0	0	0	0	0	0	0	0
491608539	1	1	44	3	1	9	2	0	0	0	0	0	0	0	0	0	0	1	0	0	0	0	1	0	0	0	0	0	0	0	0	0	0	0	0	0	0	0	0	0	0	0	0	0	0	0	0	0	0
493134946	1	1	50	3	2	3	5	1	1	0	1	0	1	0	1	0	1	0	1	1	1	0	1	0	2	0	0	0	2	0	1	0	3	2	0	2	1	2	1	1	1	2	1	2	1	2	0	1	2
491785230	1	1	68	4	2	9	6	0	0	0	0	0	0	0	0	0	0	0	0	0	0	0	0	0	0	0	0	0	0	0	0	0	0	0	0	0	0	0	0	0	0	0	0	0	0	0	0	0	0
492741501	3	1	48	3	1	2	2	0	0	0	0	0	0	0	1	0	0	1	0	0	0	0	0	0	1	0	0	1	1	2	2	1	2	1	1	1	1	1	2	1	1	1	2	1	1	1	1	1	2
491817821	1	1	43	3	1	3	1	1	1	1	2	1	2	0	0	1	1	0	2	1	1	0	1	1	1	0	1	2	1	0	1	0	0	1	0	1	1	1	1	1	1	0	0	1	1	1	0	0	2
491304250	1	1	58	3	2	5	1	0	0	0	0	0	0	0	0	0	0	0	0	0	0	0	0	0	0	0	0	0	1	0	0	0	1	1	0	0	0	1	1	1	1	1	0	0	0	1	0	1	0
491802974	1	1	53	3	5	9	1	0	0	0	0	0	0	0	0	0	0	0	0	0	0	0	0	0	0	0	0	0	0	0	0	0	0	0	0	0	0	0	0	0	0	0	0	0	0	0	0	0	0
491660618	1	1	47	3	2	9	2	1	0	0	0	0	0	0	1	0	0	0	0	1	0	0	0	0	1	0	0	0	1	0	1	0	1	0	0	0	0	1	0	1	1	0	0	1	0	1	0	0	0
491607490	1	1	39	3	2	2	6	0	1	0	0	1	0	0	0	0	1	0	0	1	0	0	1	1	2	0	0	1	0	0	0	0	1	1	1	0	0	1	1	1	1	0	1	1	1	1	0	0	1
491628979	1	1	53	3	2	5	1	0	0	0	0	0	0	0	0	0	0	0	0	0	0	0	0	0	0	0	0	0	2	1	0	0	1	0	0	1	1	1	1	1	2	1	1	1	0	2	0	1	0
491784374	1	1	39	3	1	2	2	0	0	0	0	0	0	0	0	0	0	0	0	0	3	0	0	0	0	0	0	0	0	0	0	0	0	0	0	0	0	0	0	0	0	0	0	0	0	0	0	0	0
491840208	1	1	71	4	2	2	6	0	0	0	0	0	0	0	0	0	0	0	0	0	0	0	0	0	1	0	0	0	0	0	1	0	1	0	0	1	0	1	0	0	0	0	0	0	0	1	0	0	0
491786064	1	1	63	4	1	3	1	0	0	0	0	0	0	0	0	0	0	0	0	1	0	0	0	0	0	0	0	0	0	0	0	0	0	0	0	0	0	0	0	0	1	1	0	1	0	1	0	0	0
493104260	1	1	49	3	1	9	5	1	0	2	0	1	1	0	0	0	2	1	0	2	0	0	3	0	3	0	0	3	3	1	2	1	2	0	0	1	0	3	2	3	2	1	0	2	2	1	1	0	3
490881319	1	1	30	2	1	2	1	2	3	1	1	2	2	1	1	3	2	3	2	2	2	3	3	3	2	1	2	2	1	3	3	3	1	1	3	2	3	2	2	2	2	1	1	2	2	1	2	2	2
491803618	1	1	44	3	4	3	2	0	0	0	0	0	1	0	0	0	0	0	0	0	0	0	0	0	1	0	0	0	0	0	0	0	0	0	0	0	0	0	0	0	0	0	0	0	0	0	0	0	0
491783606	1	1	39	3	2	4	1	0	0	0	0	0	0	0	0	0	0	0	0	0	0	0	0	0	0	0	0	0	0	0	0	0	1	0	0	0	0	0	0	0	1	0	0	0	0	1	0	0	0
491717840	1	1	69	4	2	3	6	0	0	0	0	0	0	0	0	1	0	0	0	0	0	0	0	0	0	0	0	0	0	0	0	0	0	0	0	0	0	0	0	0	0	0	0	0	0	0	0	0	0
491607183	1	1	70	4	4	2	6	0	0	0	0	0	0	0	0	0	0	0	0	0	0	0	0	0	0	0	0	0	0	1	0	0	0	0	0	0	0	1	0	0	0	0	0	1	0	0	0	0	0
491610297	1	1	74	4	2	2	6	0	0	0	0	0	0	0	1	0	0	0	0	0	0	0	0	0	0	0	0	0	1	1	0	0	0	0	0	1	0	0	0	0	1	0	0	0	0	1	0	0	0
491783195	1	1	36	3	2	3	2	0	0	0	0	0	0	0	0	0	0	0	0	0	0	0	0	0	0	0	0	0	0	0	0	0	0	0	0	0	0	0	0	0	0	0	0	0	0	0	0	0	0
491845454	1	1	54	3	1	2	5	0	0	0	0	0	0	0	1	0	0	0	0	0	1	0	0	0	0	0	0	0	1	0	1	1	1	1	0	2	2	1	2	1	2	1	1	1	0	1	0	1	1
491812566	1	1	37	3	1	2	3	0	0	0	0	0	0	0	0	0	0	0	0	0	3	0	0	0	0	0	0	0	0	0	0	0	0	0	0	0	0	0	0	0	0	0	0	0	0	0	0	0	0
491782894	1	1	56	3	2	3	2	1	1	0	0	0	1	0	1	0	0	1	1	1	0	0	1	0	2	1	0	0	1	1	0	0	0	0	0	0	0	1	0	1	0	0	0	1	0	1	0	0	0
491606310	1	1	72	4	2	9	6	0	0	0	0	0	0	0	0	0	0	0	0	0	0	0	0	0	0	0	0	0	0	0	0	1	0	0	0	0	0	0	0	0	0	0	0	0	0	0	3	0	0
491778199	1	1	63	4	2	2	6	0	1	0	0	0	0	0	0	0	0	0	0	1	0	0	0	0	0	0	0	0	0	0	0	0	0	0	0	1	0	0	1	0	1	1	0	0	0	1	0	1	0
491611999	1	1	44	3	2	9	5	1	1	2	2	1	2	2	1	2	1	1	2	2	1	1	2	2	1	1	1	2	0	0	0	0	1	1	1	0	1	0	0	0	0	1	1	0	0	1	1	1	0
491711355	1	1	63	4	2	6	1	0	0	0	0	0	0	0	0	0	0	0	0	0	0	0	0	0	0	0	0	0	0	0	0	0	0	0	0	0	0	0	0	0	0	0	0	0	0	0	0	0	0
491788155	1	1	53	3	1	3	6	1	0	0	0	1	1	0	1	0	0	1	0	1	1	0	0	0	2	0	0	1	2	0	1	0	0	1	0	0	0	0	0	1	1	1	0	0	0	3	0	0	0
491782862	1	1	58	3	2	9	2	0	0	1	0	0	0	0	0	0	1	0	0	0	0	0	1	0	0	0	0	0	1	0	0	1	0	2	0	1	0	1	1	0	1	0	0	1	1	1	0	0	1
491807571	1	1	48	3	2	4	1	0	0	0	0	0	0	0	0	0	0	0	0	0	0	0	0	0	0	0	0	0	1	1	1	0	1	1	0	1	1	1	1	0	1	1	0	0	0	1	1	1	0
491801935	1	1	43	3	1	2	2	0	0	0	0	0	0	0	0	0	0	0	0	0	0	0	0	0	0	0	0	0	0	0	0	0	0	0	0	0	0	0	0	1	0	0	0	0	0	0	0	0	0
492494281	1	1	60	3	2	9	5	1	1	1	0	1	0	2	0	0	1	1	1	1	1	0	1	0	1	1	1	1	1	1	1	0	2	1	2	1	0	1	2	1	2	0	1	1	1	1	1	2	1
490961272	1	1	37	3	1	2	2	0	0	0	0	0	1	0	0	1	0	1	2	0	0	0	0	0	1	0	1	0	1	0	0	0	0	1	0	0	1	0	0	1	0	1	0	0	0	1	0	1	0
491048875	1	1	30	2	1	5	2	1	0	0	0	0	0	0	1	0	0	0	0	1	0	0	0	0	1	0	0	0	0	0	0	0	0	0	0	0	0	0	0	0	0	0	0	0	0	0	0	0	0
490975347	1	1	30	2	1	1	5	1	1	0	1	0	0	0	1	0	1	1	1	1	1	1	0	0	0	0	0	0	2	1	2	2	0	1	1	3	1	3	2	2	3	0	2	2	3	1	1	1	3
491624153	1	1	67	4	2	4	6	0	0	0	0	0	0	0	0	0	0	0	0	0	0	0	0	0	0	0	0	0	0	1	1	0	0	0	0	0	0	0	0	1	1	0	0	0	0	1	0	1	0
491745959	1	1	42	3	2	3	10	0	0	0	0	0	0	0	0	0	0	0	0	0	0	0	0	0	0	0	0	0	0	0	0	0	0	1	0	1	0	1	1	0	0	1	0	0	2	1	0	0	1
491785876	1	1	46	3	2	4	2	0	0	0	0	0	0	0	1	0	0	1	1	1	0	0	1	0	0	0	1	0	1	0	0	0	1	1	0	1	0	1	1	1	1	0	0	0	0	2	0	0	0
491783255	1	1	44	3	1	3	2	0	0	0	0	0	0	0	0	0	0	0	1	0	0	0	0	0	0	0	0	0	0	0	0	0	0	0	0	0	0	0	0	1	0	0	0	0	0	0	0	0	0
491792262	1	1	42	3	1	2	1	3	1	0	1	0	1	1	0	0	0	0	2	1	0	0	0	0	2	0	0	0	3	2	1	1	0	0	2	3	0	0	3	3	1	2	0	0	0	3	0	0	0
491796085	1	1	67	4	5	2	6	0	0	0	0	0	0	0	0	0	0	0	0	0	0	0	0	0	0	0	0	0	0	0	2	0	0	0	0	0	0	0	0	0	0	0	0	1	0	0	0	0	0
491776072	1	1	56	3	2	3	3	0	2	0	3	0	0	2	2	1	0	2	2	2	3	0	0	0	0	2	1	0	1	1	0	2	0	1	2	1	0	0	1	1	2	1	0	1	0	0	1	1	0
490880744	1	1	74	4	2	3	6	0	1	0	0	1	0	0	0	0	0	0	0	1	1	0	1	0	0	0	0	0	0	1	1	0	1	0	0	0	0	0	0	1	0	1	0	1	0	1	0	1	0
491311871	1	1	27	2	1	2	2	1	0	0	0	1	1	0	1	2	0	0	1	0	1	0	2	2	0	0	1	1	1	1	2	2	1	1	2	2	2	2	2	2	2	2	2	2	1	1	3	3	2
492045799	1	1	57	3	2	9	2	0	0	0	0	0	0	0	0	0	0	0	0	0	0	0	0	0	0	0	0	0	1	0	1	0	0	1	0	0	0	0	0	0	1	0	0	0	0	0	0	0	1
491713274	1	1	63	4	2	5	6	0	0	0	0	0	0	0	0	0	0	0	0	0	0	0	0	0	0	0	0	0	0	0	0	0	0	0	0	0	0	0	0	0	0	0	0	0	0	0	0	0	0
491788019	3	1	56	3	1	9	1	0	0	0	0	0	0	0	0	0	0	0	0	0	0	0	0	0	0	0	0	0	0	0	0	0	1	0	0	0	0	1	0	0	1	0	0	1	0	0	0	0	0
491808577	1	1	55	3	2	2	2	0	0	0	0	0	0	0	0	0	0	0	0	0	0	0	0	0	0	0	0	0	0	0	0	0	0	0	0	0	0	0	0	0	0	0	0	0	0	0	0	0	0
493014390	1	1	48	3	2	3	2	1	1	1	1	1	0	0	0	0	1	1	1	1	1	0	1	0	1	1	0	1	0	1	1	1	1	0	0	0	0	1	1	1	1	1	0	1	0	1	1	1	1
491628519	1	1	63	4	2	3	1	0	1	0	1	0	0	0	0	0	0	1	1	0	0	0	0	0	0	1	0	0	0	0	0	0	0	0	0	0	0	0	0	0	0	0	0	0	0	0	0	0	0
491314152	1	1	42	3	1	3	3	0	0	0	0	0	0	0	0	0	0	0	0	0	0	0	0	0	0	0	0	0	0	0	0	0	0	0	0	0	0	0	0	0	0	0	0	0	0	0	0	0	0
491300153	1	1	68	4	2	2	6	0	0	0	0	1	0	0	0	0	0	0	0	0	0	0	0	0	0	1	0	0	0	0	0	0	0	1	0	0	0	0	0	0	0	1	0	0	0	1	0	0	0
491620261	1	1	73	4	2	9	6	0	0	0	0	0	0	0	0	0	0	0	0	0	0	0	0	0	0	0	0	0	1	0	1	0	1	1	0	0	1	0	0	1	1	0	0	0	0	1	1	1	0
491786232	1	1	50	3	2	9	1	0	0	0	0	0	0	0	0	0	0	0	0	0	0	0	0	0	0	0	0	0	0	0	0	0	0	0	0	1	0	0	0	0	0	2	0	0	0	1	0	0	0
491794638	1	1	47	3	2	4	1	0	0	0	0	0	0	0	0	0	0	0	0	0	0	0	0	0	0	0	0	0	0	0	0	0	0	0	0	0	0	0	1	0	0	0	0	0	0	1	0	0	0
492046122	1	1	63	4	2	2	1	1	1	1	1	1	1	1	1	1	1	1	1	1	1	1	1	1	1	1	1	1	1	0	0	0	1	0	0	1	0	0	1	0	1	0	0	0	0	1	0	0	0
490881371	1	1	33	2	2	4	1	1	1	0	1	1	1	0	1	1	1	1	1	1	1	0	1	0	0	1	1	0	3	2	1	2	2	1	1	2	2	2	2	2	3	2	1	2	1	2	2	1	1
491297681	1	1	55	3	3	2	2	0	1	0	0	1	0	0	0	0	0	0	0	0	0	0	0	0	0	0	0	0	0	1	0	0	0	1	0	0	0	0	0	0	0	0	0	0	0	1	0	0	0
491631896	1	1	61	4	2	2	2	0	0	0	0	0	0	0	0	0	0	0	0	0	0	0	0	0	0	0	0	0	0	0	0	0	0	0	0	0	0	0	0	0	0	0	0	0	0	0	0	0	0
492045758	1	1	60	3	5	9	1	0	0	0	0	0	0	0	0	0	0	1	0	1	0	0	0	0	0	0	0	0	1	0	0	0	0	1	0	0	0	1	0	1	3	0	0	0	1	1	0	0	1
491300643	1	1	44	3	2	9	2	1	1	1	0	0	0	0	0	0	0	0	0	1	1	1	0	0	0	0	0	1	0	1	1	0	1	0	0	2	1	0	0	1	2	0	0	0	0	1	0	0	0
490894409	3	1	35	3	2	4	1	0	2	0	0	1	1	0	0	0	0	0	2	1	0	0	0	0	2	0	0	0	0	0	0	0	1	0	0	0	0	0	0	2	1	0	0	1	0	1	0	0	0
491606348	1	1	52	3	2	3	1	2	0	0	0	2	0	0	1	0	0	1	1	1	2	0	1	0	1	0	0	0	2	1	0	1	1	1	0	0	0	1	1	1	1	1	0	1	1	2	1	0	0
491303904	1	1	66	4	4	9	6	0	0	0	0	0	0	0	0	0	0	0	0	0	0	0	0	0	0	0	0	0	0	0	0	0	0	0	0	0	0	0	0	0	0	0	0	0	0	0	0	0	0
491041318	1	1	68	4	5	1	6	1	2	1	1	0	0	1	1	0	0	0	0	1	0	1	0	0	0	1	0	0	1	1	1	0	1	0	2	0	1	1	1	0	2	2	0	1	0	0	1	0	0
491300029	1	1	46	3	2	4	1	1	0	0	0	0	2	0	0	1	1	1	1	0	0	0	0	0	2	1	1	0	0	1	0	0	1	1	0	0	1	1	1	1	0	1	0	0	1	1	0	1	1
492042916	1	1	47	3	2	3	1	0	0	0	0	0	0	0	0	0	0	0	0	0	0	0	0	0	0	0	0	0	0	0	0	0	0	0	0	0	0	0	0	0	0	0	0	0	0	0	0	0	0
491730923	1	1	62	4	1	2	2	0	0	1	0	0	0	0	0	1	0	0	0	0	0	0	1	0	0	0	0	0	0	0	0	0	0	0	0	0	0	0	0	0	0	0	0	0	0	0	0	0	0
491306321	1	1	53	3	1	2	5	0	1	0	0	0	0	0	0	0	0	1	0	0	0	0	0	0	1	0	0	0	0	0	0	1	0	0	0	0	0	0	1	1	0	1	0	0	0	3	0	0	0
491804211	1	1	37	3	1	9	5	2	3	3	3	0	2	0	3	1	3	3	3	3	2	3	1	3	2	0	0	3	2	0	2	0	0	3	0	0	0	1	1	1	1	1	0	0	0	1	1	0	0
491677337	1	1	48	3	1	6	4	1	1	1	0	2	0	2	0	0	2	1	1	1	1	2	2	2	2	0	0	1	2	0	2	0	2	2	3	2	0	2	2	1	2	0	0	0	2	0	0	0	2
491715703	3	1	88	4	2	2	6	2	0	0	0	1	0	0	0	0	2	0	1	0	0	0	1	0	3	0	0	0	1	0	1	0	0	0	0	0	1	1	1	1	1	0	0	0	0	0	0	0	1
491306666	1	1	66	4	2	2	6	1	0	1	0	1	1	0	1	0	1	1	1	2	1	0	3	1	0	1	0	1	2	1	2	0	0	1	0	1	0	2	1	3	3	0	1	1	0	1	2	2	0
491846367	1	1	58	3	1	2	3	0	0	0	0	1	0	0	0	0	1	0	0	0	0	0	1	0	0	0	0	0	0	0	0	0	0	0	0	0	0	0	0	0	0	0	0	0	0	0	0	0	0
490982274	1	1	30	2	2	2	2	0	0	0	0	0	0	0	0	0	0	0	0	0	0	0	0	0	0	0	0	0	0	0	0	1	0	0	0	0	0	0	0	0	0	0	0	1	0	0	0	0	0
491300043	3	1	58	3	5	3	2	0	1	1	0	1	0	0	1	0	2	1	1	2	0	0	1	1	2	1	1	1	0	2	2	2	2	0	0	2	0	2	0	0	2	0	0	2	0	2	0	0	2
492362146	1	1	72	4	2	2	6	0	0	0	0	0	0	0	0	0	0	0	0	0	0	0	0	0	0	0	0	0	0	0	0	0	0	0	0	0	0	0	0	0	0	0	0	0	0	0	0	0	0
491310619	1	1	64	4	2	3	6	1	0	1	0	1	0	0	0	0	1	1	1	1	0	0	1	0	0	1	0	1	1	0	0	0	1	0	0	1	0	1	1	0	1	1	0	1	1	0	0	1	1
491607229	1	1	26	2	1	9	2	1	1	0	0	0	0	0	0	0	1	0	1	1	1	0	1	0	2	0	0	0	3	0	1	0	1	1	0	1	1	2	0	0	2	0	0	1	2	3	0	1	2
490958634	1	1	50	3	1	2	1	1	1	2	2	1	2	2	0	2	1	1	2	1	2	2	1	1	1	1	1	1	2	2	1	1	2	2	2	1	1	1	2	1	1	2	1	2	1	1	2	2	1
491790544	1	1	50	3	2	2	2	0	0	0	0	0	0	0	0	1	0	0	0	0	0	0	0	0	0	0	0	0	1	1	1	0	0	1	0	0	0	1	0	1	1	0	0	1	0	1	1	1	0
491037291	1	1	61	4	2	2	10	2	1	2	1	2	1	1	2	1	1	2	2	2	2	2	1	1	2	2	2	1	2	2	2	3	3	2	3	3	2	2	2	2	2	2	2	3	3	2	3	3	2
493050344	1	1	55	3	2	2	2	3	0	3	3	0	3	0	0	0	0	3	3	3	1	0	0	0	3	3	3	0	1	1	1	1	0	1	0	1	0	1	1	1	1	0	0	0	0	1	1	1	0
491606715	1	1	48	3	4	9	2	1	1	1	1	1	1	1	1	1	1	1	1	1	1	1	1	1	1	1	1	1	1	0	1	1	1	1	1	1	2	1	1	1	1	1	1	1	1	1	0	0	1
492048037	1	1	28	2	2	3	2	0	0	0	0	0	0	0	0	0	0	0	0	0	0	0	0	0	0	0	0	0	0	0	0	0	0	0	0	0	0	0	0	0	0	0	0	0	0	0	0	0	0
491606585	1	1	58	3	2	9	2	0	3	0	0	0	0	0	0	0	0	0	0	0	0	0	0	0	0	0	0	0	1	0	0	0	1	0	0	0	0	1	1	0	0	0	0	1	0	1	0	0	0
491808377	1	1	39	3	1	1	5	0	0	0	0	0	0	0	0	0	0	0	0	0	0	0	0	0	0	0	0	0	0	0	0	0	0	0	0	0	0	0	0	0	0	0	0	0	0	0	0	0	0
491726375	1	1	47	3	2	3	1	1	2	2	1	1	0	1	2	1	2	2	1	2	1	0	2	0	1	2	0	3	1	2	2	0	1	1	1	2	1	3	2	2	3	0	1	2	0	2	1	1	3
492354760	1	1	40	3	1	2	2	0	0	0	0	0	0	0	0	0	1	0	0	0	1	0	1	0	0	0	0	0	0	0	0	0	0	0	0	0	0	1	0	0	0	0	0	0	0	1	0	0	1
491624804	1	1	67	4	2	5	6	1	1	0	0	0	0	0	0	1	0	0	0	0	0	0	0	0	0	1	1	0	1	1	1	2	0	1	0	0	0	1	1	1	1	1	0	1	1	1	1	1	1
491717890	1	1	71	4	2	2	6	0	0	0	0	0	0	0	0	0	0	0	0	0	0	0	0	0	0	0	0	0	0	0	0	0	0	0	0	0	0	0	0	0	0	0	0	0	0	0	0	0	0
491298363	1	1	66	4	2	9	6	0	0	0	0	0	0	0	0	0	0	0	0	0	0	0	0	0	0	0	0	0	0	0	0	0	0	0	0	0	0	0	0	0	0	0	0	0	0	0	0	0	0
493054750	3	1	46	3	2	3	2	0	0	0	0	0	0	0	0	0	1	0	0	1	0	0	1	1	1	0	0	1	0	0	0	0	0	1	0	1	1	0	0	1	1	0	1	0	0	1	0	1	0
491317338	1	1	62	4	2	2	6	1	1	1	0	0	0	0	1	1	1	1	1	1	0	0	0	1	1	0	1	0	1	1	2	1	0	1	0	0	1	0	1	1	1	0	0	1	0	1	0	2	0
490915153	1	1	69	4	2	4	6	0	0	0	0	0	0	0	0	0	0	0	1	1	0	0	0	0	0	0	1	0	0	0	0	0	0	0	0	0	0	0	0	0	0	0	0	0	0	0	0	0	0
491730719	1	1	61	4	1	5	1	2	2	1	1	0	2	1	2	2	0	2	2	2	1	1	0	0	2	2	1	0	0	1	0	1	0	1	0	1	0	0	1	0	1	0	0	0	0	1	1	1	0
491297939	1	1	64	4	1	9	6	0	0	0	0	0	0	0	0	0	0	0	0	0	0	0	0	0	0	0	0	0	0	0	0	0	0	0	0	0	0	0	0	0	0	0	0	0	0	0	0	0	0
490881293	1	1	53	3	2	3	1	1	1	1	1	0	0	0	1	0	1	1	1	1	0	0	0	0	1	1	1	0	1	1	0	0	0	0	1	1	0	1	2	1	1	1	0	1	0	1	1	1	0
490946670	1	1	66	4	2	4	6	3	1	2	1	0	1	0	2	0	1	0	1	1	2	0	2	0	0	2	0	0	1	0	1	0	1	0	0	0	1	1	1	1	1	1	0	1	1	1	0	1	1
491607265	1	1	72	4	2	9	6	0	0	0	0	0	0	0	0	0	0	0	0	0	0	0	0	0	0	0	0	0	0	0	0	0	0	0	0	0	0	0	0	0	0	0	0	0	0	0	0	0	0
491607400	1	1	45	3	5	2	2	0	0	0	0	0	0	0	0	0	0	0	0	0	0	0	0	0	0	0	0	0	0	0	0	0	0	0	0	0	0	0	0	0	0	0	0	0	0	0	0	0	0
491783980	3	1	36	3	2	3	2	0	0	0	0	0	0	0	0	0	0	0	1	0	0	0	0	0	0	0	0	0	1	0	0	0	0	0	0	0	0	0	1	2	1	0	0	0	0	1	1	0	0
491822241	1	1	41	3	2	4	2	0	0	0	0	0	0	0	0	0	0	0	1	0	0	0	0	0	0	0	0	0	1	1	0	1	0	0	0	1	0	1	1	2	1	0	0	1	0	0	1	0	0
491810048	1	1	55	3	2	3	2	3	2	2	2	1	1	1	2	1	1	1	2	2	2	2	0	2	1	1	2	1	1	0	1	0	1	0	0	1	1	2	1	1	1	0	0	1	1	1	0	0	0
491816664	1	1	50	3	2	3	2	1	1	0	1	0	0	0	0	0	0	1	1	0	1	0	0	0	0	0	1	0	2	1	1	1	0	0	0	1	0	1	1	1	1	1	0	1	0	0	1	1	0
492679487	1	1	66	4	2	2	6	0	1	0	0	0	0	0	0	0	0	0	1	0	0	0	0	0	0	0	0	0	0	1	0	0	0	0	0	0	0	1	0	1	1	0	0	0	0	1	0	1	0
493103332	1	1	50	3	2	4	2	0	1	0	0	0	0	0	0	0	0	0	0	0	0	0	0	0	1	0	0	0	0	1	0	0	0	0	0	0	0	0	0	0	0	0	0	0	0	0	0	0	0
491615001	1	1	50	3	1	1	5	2	2	0	2	0	0	0	1	2	0	0	1	1	1	1	1	0	2	1	2	0	1	2	0	1	0	0	0	1	0	1	1	2	1	1	0	0	0	1	1	0	0
491301907	1	1	33	2	1	3	2	1	1	0	0	1	0	0	1	0	0	1	0	2	0	0	0	0	1	1	2	0	0	1	0	0	0	0	0	1	0	1	1	1	1	0	0	0	1	1	0	1	0
491683604	2	2	59	3	2	4	3	0	0	1	0	1	1	0	1	1	0	1	1	1	0	0	1	0	1	0	0	0	2	2	1	1	1	1	0	1	1	1	1	2	2	1	1	1	0	1	2	2	0
492631363	2	2	42	3	3	1	5	1	1	1	1	1	1	1	1	1	1	1	1	1	1	1	1	1	1	1	1	1	1	1	1	1	1	1	1	1	1	1	1	1	1	1	1	1	1	1	1	1	1
490928722	2	2	72	4	5	9	6	3	3	3	2	2	0	0	2	2	2	3	3	3	2	3	0	3	3	3	3	3	0	0	0	0	0	0	0	0	0	0	0	0	0	0	0	0	0	0	0	0	0
491783930	2	2	50	3	2	3	3	1	0	0	0	1	1	0	0	0	0	0	0	1	0	0	0	0	3	0	0	0	1	0	0	1	1	2	0	1	0	1	0	1	0	1	0	1	0	3	0	0	0
491785267	2	2	68	4	3	2	6	0	0	0	0	0	0	0	0	0	0	0	0	0	0	0	0	0	0	0	0	0	1	0	0	0	0	0	1	0	0	1	0	0	1	0	0	0	0	0	0	0	0
492029355	2	2	33	2	2	3	2	0	0	1	0	0	1	0	1	0	0	0	0	1	3	0	0	0	1	0	0	0	0	0	0	0	0	1	0	0	0	0	0	0	0	1	0	0	0	0	0	0	0
491618006	2	2	28	2	1	2	1	1	0	0	0	0	0	0	0	1	0	1	1	0	1	0	0	0	1	0	0	0	2	0	0	0	0	0	0	1	0	0	1	2	1	0	0	0	0	1	1	1	0
491800226	2	2	35	3	1	1	2	1	0	1	2	1	1	0	2	1	1	1	1	1	1	2	1	1	1	0	2	1	3	0	2	0	3	1	0	1	2	3	1	3	3	2	0	2	1	2	0	0	1
492495381	2	2	41	3	2	5	1	1	0	0	0	1	1	0	1	0	0	2	2	1	0	0	0	1	1	1	0	0	1	2	1	2	1	1	0	0	0	1	2	1	2	0	1	1	3	2	0	0	1
491621365	2	2	39	3	2	4	3	0	1	0	0	0	0	0	0	1	0	1	1	0	0	1	0	0	0	0	1	0	0	0	0	0	0	0	0	0	0	0	0	0	0	0	0	0	0	0	0	0	0
491769761	2	2	45	3	3	2	2	1	0	1	1	1	1	3	0	0	0	0	1	2	1	0	0	0	1	0	0	0	1	0	1	0	1	0	3	0	0	1	0	1	2	0	0	0	0	1	0	0	0
491786390	2	2	46	3	5	1	5	1	0	2	0	1	0	1	0	1	1	1	1	1	3	0	1	0	1	2	0	0	1	1	2	1	2	0	1	0	0	3	2	1	2	1	1	0	3	1	3	1	3
492605801	2	2	64	4	2	2	8	0	0	0	0	1	1	0	0	0	0	0	1	0	0	0	1	0	0	0	1	0	0	0	0	0	0	1	0	0	0	0	0	0	1	0	0	0	0	1	0	1	0
492037134	2	2	34	2	1	2	1	0	0	0	0	0	0	0	0	0	0	0	0	0	0	0	0	0	0	0	0	0	0	0	0	0	0	0	0	0	0	0	0	0	1	1	0	0	0	0	0	0	0
491067414	2	2	46	3	2	1	2	1	1	2	1	2	1	1	1	1	1	2	2	1	1	1	1	1	1	2	1	0	1	1	1	1	0	0	1	1	0	2	1	1	1	1	0	2	0	2	1	0	0
491851719	2	2	45	3	2	9	5	1	0	0	0	1	0	0	0	1	0	0	0	0	2	0	0	1	1	0	1	1	2	0	0	0	2	1	0	1	1	1	1	2	1	0	1	1	0	1	2	2	0
491311757	2	2	44	3	2	9	1	0	0	0	0	0	0	0	0	0	0	0	0	1	0	0	0	0	0	0	0	0	0	0	0	0	1	1	0	1	1	0	2	1	2	1	1	0	0	2	0	1	0
490978486	2	2	31	2	1	2	5	1	1	2	1	1	2	1	2	2	3	2	2	2	1	2	1	2	1	1	2	2	2	0	0	0	1	2	0	1	1	0	1	0	2	0	0	1	0	3	0	0	0
491796952	2	2	53	3	2	2	1	0	1	0	0	0	0	1	0	0	0	0	0	0	0	0	0	0	0	0	0	0	0	1	0	0	0	0	0	0	0	0	0	1	0	0	0	1	0	1	0	0	0
491612293	2	2	34	2	1	3	1	0	0	0	0	0	0	0	0	0	0	0	0	0	0	0	0	0	0	0	0	0	0	0	0	0	0	0	0	0	0	0	0	0	1	0	0	0	0	0	0	0	0
491628458	2	2	58	3	1	2	6	3	3	1	1	1	3	1	0	2	1	2	3	3	1	1	1	1	3	1	0	1	2	3	1	0	3	2	0	0	2	1	1	1	3	1	2	1	1	3	1	3	1
490882337	2	2	38	3	2	9	2	1	1	0	0	1	0	0	1	0	0	1	1	1	0	0	1	0	1	0	0	0	0	0	0	0	0	0	0	0	0	0	0	0	0	0	0	0	0	0	0	0	0
490915669	2	2	31	2	1	1	2	3	1	1	1	1	1	1	2	1	1	1	3	1	0	1	1	0	0	1	0	0	3	0	1	0	1	3	0	3	3	2	2	3	2	2	3	2	0	2	1	2	2
490894550	2	2	50	3	5	1	2	0	1	1	0	0	0	0	0	1	0	1	0	0	0	0	0	0	0	0	0	0	1	0	2	0	0	0	0	1	0	1	1	1	1	1	0	1	0	1	1	0	0
490895514	2	2	30	2	1	5	1	2	1	1	1	1	1	0	2	2	1	1	2	2	0	0	1	0	1	0	1	0	0	0	0	1	0	0	0	0	0	0	0	2	1	0	0	0	0	0	0	0	0
491297539	2	2	43	3	5	2	2	0	0	0	0	0	0	0	0	0	0	0	0	0	0	0	0	0	0	0	0	0	1	0	0	0	1	1	0	0	1	0	0	1	0	0	0	0	0	1	0	0	0
491300820	2	2	40	3	2	3	8	0	1	0	0	0	1	0	0	0	0	1	1	1	0	0	0	0	1	1	0	0	0	0	0	2	1	2	0	0	1	0	1	0	1	0	0	0	0	2	2	0	0
493104334	2	2	52	3	2	2	3	1	1	1	0	2	1	0	0	1	1	1	0	1	1	0	1	1	1	0	0	1	1	1	0	2	1	1	0	0	0	1	1	1	1	0	1	0	1	1	1	0	1
491078234	2	2	28	2	2	2	2	0	0	0	0	0	0	0	0	0	0	0	0	0	0	0	0	0	0	0	0	0	0	0	0	0	0	0	0	0	0	0	0	0	0	0	0	0	0	0	0	0	0
490967049	2	2	40	3	1	9	8	3	1	3	3	3	3	3	3	1	3	3	3	3	3	3	3	3	3	1	3	3	1	1	1	1	1	1	1	1	1	1	1	1	1	1	1	1	1	1	1	1	1
491791853	2	2	52	3	2	9	8	0	0	0	0	0	0	0	1	0	0	0	0	1	0	0	0	0	0	0	0	0	1	0	0	0	1	0	0	0	0	0	1	1	1	0	0	0	0	0	0	0	0
491791244	2	2	26	2	1	4	1	1	1	1	0	2	1	0	0	2	2	0	1	1	0	0	2	3	1	1	2	1	2	1	1	1	2	1	1	1	2	1	3	1	2	1	1	1	3	1	0	2	1
491795149	2	2	50	3	2	2	3	1	1	0	0	0	0	0	1	0	0	1	0	1	0	0	0	0	1	1	0	0	1	1	0	0	1	1	1	0	1	0	2	1	2	0	1	0	0	2	0	1	0
492354682	2	2	43	3	5	9	2	1	0	0	0	0	1	0	1	0	0	1	1	1	1	0	0	0	0	0	0	0	1	0	0	0	1	0	0	0	0	0	1	1	1	0	0	0	0	1	0	0	0
493103800	3	2	60	3	2	4	1	0	0	0	0	0	0	0	0	0	0	0	0	0	0	0	0	0	0	0	0	0	0	0	0	0	0	0	0	0	0	0	0	0	1	0	0	0	0	0	0	0	0
491624064	2	2	30	2	2	2	8	1	1	1	0	3	0	2	1	0	2	1	1	2	1	1	1	0	1	0	0	0	1	0	0	0	1	0	0	1	0	0	1	1	1	0	0	0	0	1	0	0	0
491870307	2	2	44	3	1	2	2	0	0	0	0	0	0	0	0	0	0	0	0	0	0	0	0	0	0	0	0	0	0	0	0	0	0	1	0	0	0	1	1	1	1	1	0	1	0	0	0	0	0
490885411	3	2	33	2	1	4	3	0	0	0	0	1	0	0	1	0	0	1	1	1	1	0	1	0	1	0	0	0	1	3	0	1	0	0	0	0	1	0	2	3	0	0	0	0	0	0	0	0	0
491790106	2	2	60	3	5	2	2	0	0	0	0	0	0	0	0	0	0	0	0	0	0	0	0	0	0	0	0	0	1	0	0	0	1	1	0	0	0	1	1	1	1	0	0	1	0	1	1	1	0
491666347	2	2	57	3	2	9	1	1	1	0	1	0	1	0	1	0	0	0	1	0	0	0	0	0	1	1	0	0	0	0	0	2	0	1	0	0	0	1	0	1	1	0	0	0	0	1	1	0	0
491801705	2	2	52	3	1	2	1	0	0	0	0	0	0	0	0	0	0	0	0	0	0	0	0	0	0	0	0	0	0	0	0	0	0	0	0	0	0	0	0	0	0	0	0	0	0	0	0	0	0
490889788	2	2	30	2	1	2	1	0	1	2	2	0	2	1	1	1	1	1	2	1	0	2	1	2	3	1	2	1	3	0	0	0	1	0	0	1	0	0	2	2	1	1	0	1	0	1	0	1	0
492779041	2	2	46	3	1	2	1	0	0	0	0	0	0	0	0	0	0	0	0	0	0	0	0	0	0	0	0	0	3	0	2	0	0	1	0	0	2	3	2	3	2	1	2	3	3	2	0	0	3
491612448	2	2	51	3	2	9	2	0	0	0	0	0	0	0	0	0	0	0	0	0	0	0	0	0	0	0	0	0	0	0	0	0	0	0	0	0	0	0	0	0	0	0	0	0	0	0	0	0	0
491608419	2	2	53	3	5	1	5	0	0	0	0	0	1	1	1	0	1	0	0	1	0	0	0	0	1	1	0	0	1	0	0	0	1	0	0	1	0	0	1	1	0	3	0	1	0	1	0	0	0
492047263	3	2	43	3	2	4	1	1	0	0	0	1	1	0	1	0	0	0	1	1	0	0	0	0	1	1	0	0	1	0	0	0	0	0	0	0	0	1	0	1	1	0	0	0	1	1	0	0	0
491611865	2	2	29	2	2	3	2	1	1	2	0	0	0	0	1	1	0	1	1	1	0	0	1	0	1	0	1	0	0	0	0	0	0	0	0	0	0	0	0	0	1	0	0	0	0	0	0	0	0
492043606	2	2	45	3	2	9	2	0	0	0	0	0	0	0	0	0	0	0	0	0	2	0	0	0	0	0	0	0	0	0	0	0	0	1	0	1	0	0	0	1	0	0	0	0	0	1	0	1	0
491694173	2	2	33	2	1	2	2	0	0	0	0	0	0	0	0	0	0	0	0	0	0	0	0	0	0	0	0	0	0	0	0	1	3	0	0	1	0	1	1	0	0	0	1	1	0	2	0	0	0
491611306	2	2	33	2	1	2	1	0	0	0	0	0	0	1	0	0	0	0	0	0	0	0	0	0	1	0	0	0	0	1	0	0	0	0	0	1	0	0	1	0	0	0	0	0	1	0	1	0	0
492043357	2	2	53	3	4	2	2	0	0	0	0	0	0	0	0	0	0	0	0	0	1	0	0	0	1	0	0	0	3	0	3	0	3	3	0	2	1	3	3	3	3	1	0	3	3	3	1	2	3
491298201	2	2	63	4	5	1	9	0	0	0	0	0	0	0	0	0	0	0	0	0	0	0	0	0	0	0	0	0	1	0	1	0	1	0	1	0	0	1	0	1	1	0	0	1	1	0	1	1	0
490887978	2	2	47	3	2	1	5	2	1	3	3	3	0	0	2	2	2	1	3	3	3	1	3	2	1	1	2	2	3	1	3	0	3	2	0	3	1	3	3	3	3	2	1	3	2	1	1	3	1
491784894	3	2	50	3	5	3	1	1	1	0	0	1	1	0	1	0	1	1	1	1	1	0	1	1	1	1	0	0	1	2	1	1	1	1	0	1	1	1	2	1	2	1	0	1	1	2	1	0	1
491621569	2	2	55	3	5	1	2	1	0	0	0	1	0	0	0	0	0	1	0	1	1	0	0	1	2	0	1	2	1	2	1	1	1	1	0	0	0	1	0	1	2	0	0	1	1	2	0	1	1
491085936	2	2	32	2	2	4	2	0	1	0	0	0	1	0	0	1	0	1	1	0	0	0	0	0	1	1	0	0	3	3	1	3	2	3	3	2	1	1	3	3	1	1	3	1	1	2	3	3	1
491718849	2	2	64	4	2	9	3	3	3	2	0	2	3	0	3	3	3	3	3	2	2	2	3	1	3	0	3	1	3	3	3	0	3	3	0	3	3	3	3	3	3	3	3	3	3	3	3	3	3
491784026	2	2	54	3	1	9	5	1	1	1	1	1	1	1	1	1	1	1	1	1	1	1	1	1	1	1	1	1	1	1	1	1	1	1	1	1	1	1	1	1	1	1	1	1	1	1	1	1	1
491800147	2	2	50	3	2	4	1	0	0	0	0	0	0	0	0	0	0	1	0	1	3	0	0	0	1	0	0	0	3	0	1	0	1	0	0	1	0	1	1	2	2	2	0	0	0	1	1	1	0
491645836	2	2	55	3	2	1	5	0	0	0	0	0	0	0	0	0	0	0	1	0	0	0	0	0	1	0	0	0	1	0	0	0	1	0	0	1	0	0	1	1	1	0	1	1	1	0	0	1	0
491302943	2	2	45	3	2	4	3	3	1	1	3	2	2	1	3	3	2	3	3	2	1	3	1	3	2	2	2	2	3	2	3	2	3	2	2	3	3	3	3	3	3	1	2	2	3	2	3	3	3
491783433	2	2	56	3	2	2	8	1	1	1	0	1	1	0	1	0	0	1	1	1	1	0	0	1	1	0	0	0	1	0	0	0	0	1	0	0	1	0	0	1	0	0	0	1	0	1	0	0	0
491615776	2	2	54	3	2	3	5	0	0	0	0	0	0	0	0	0	0	0	0	0	0	0	0	0	0	0	0	0	0	0	0	0	0	0	0	1	0	0	0	0	0	0	0	0	0	0	0	0	0
491812040	2	2	40	3	2	9	5	0	0	0	0	0	0	0	0	0	0	0	0	0	1	0	0	0	0	0	0	0	3	0	0	1	1	1	0	3	0	0	1	2	1	1	1	1	1	1	1	1	1
490892650	2	2	32	2	2	3	2	1	2	1	2	0	0	1	2	1	0	1	0	1	1	1	1	1	1	1	2	0	2	1	3	3	2	3	1	2	3	2	2	2	2	2	3	3	3	1	2	2	2
491007412	2	2	67	4	3	1	8	2	1	1	0	1	0	0	1	1	2	1	1	1	1	0	1	0	1	1	1	1	1	1	1	1	3	2	0	1	3	2	1	1	3	2	1	1	1	2	1	3	1
491089330	2	2	39	3	2	2	1	1	0	1	0	1	1	0	0	1	0	1	1	1	0	0	1	0	0	0	0	0	2	0	2	0	1	1	0	1	0	0	1	1	2	1	0	0	0	2	0	1	0
491828115	2	2	28	2	1	2	2	0	0	1	0	1	1	0	0	0	1	0	0	1	0	0	1	0	0	0	0	0	0	0	0	0	2	1	0	1	0	1	0	0	1	0	0	1	0	1	0	0	0
490898737	2	2	28	2	1	2	2	2	1	2	1	2	3	3	0	1	2	1	2	2	1	0	2	3	2	2	1	2	1	1	0	0	3	1	0	2	0	1	1	1	1	1	0	1	2	1	1	0	2
490890578	2	2	60	3	2	3	2	1	0	0	0	1	1	0	1	0	0	1	3	0	1	0	0	0	0	0	0	0	3	0	0	0	0	0	0	0	0	0	0	3	0	0	0	0	0	0	0	0	0
491783154	2	2	26	2	1	2	5	2	2	1	1	1	1	0	0	2	2	1	1	2	0	1	1	2	0	1	1	3	2	2	3	1	1	1	1	2	2	2	1	2	3	0	2	1	3	1	3	1	3
492568506	2	2	29	2	1	2	2	3	0	3	1	0	0	1	2	2	3	2	3	3	0	3	3	0	2	1	1	2	3	2	3	2	2	3	1	3	3	3	3	3	3	1	1	3	2	3	3	3	3
492611796	2	2	35	3	1	9	1	3	0	0	3	0	1	0	2	0	0	0	3	1	1	1	0	0	2	1	0	0	2	2	1	3	3	2	3	3	0	3	0	3	2	1	0	3	3	3	0	3	3
491303368	2	2	65	4	2	1	6	1	1	2	1	2	1	0	0	2	2	2	2	2	0	1	2	1	1	1	1	1	1	0	2	0	1	0	0	1	1	1	0	2	1	1	1	2	1	0	0	1	2
491298103	2	2	65	4	2	4	6	0	0	0	0	1	0	0	0	1	0	0	0	0	0	0	0	0	0	0	0	0	0	1	0	0	0	0	0	0	0	0	0	0	0	0	0	0	0	0	1	0	0
490889284	2	2	77	4	3	1	6	1	1	1	1	0	1	0	1	1	1	1	1	1	0	0	1	1	0	1	1	1	1	1	0	1	1	1	0	1	0	1	2	2	3	0	0	1	0	0	1	1	0
491048466	2	2	27	2	2	2	2	1	0	0	1	0	0	1	0	0	0	0	0	2	0	0	3	0	2	2	0	1	0	0	0	0	3	0	0	0	0	0	0	1	1	0	0	0	1	1	1	0	0
491799108	2	2	37	3	5	2	2	0	0	0	0	1	0	0	0	0	0	0	0	1	0	0	0	0	0	0	0	0	2	0	0	0	0	2	0	1	0	0	1	2	1	0	0	0	0	2	0	0	0
491839643	2	2	39	3	4	2	2	0	0	0	0	0	1	0	0	1	0	1	1	1	0	0	0	1	1	0	0	0	1	0	1	0	1	1	0	1	2	1	1	2	1	1	0	0	1	1	0	0	0
492045518	2	2	47	3	1	1	2	0	0	0	0	3	0	0	0	0	0	1	0	0	0	0	0	0	1	0	0	0	2	1	2	1	2	3	0	2	2	2	1	2	2	1	2	1	2	1	2	1	1
491605447	2	2	45	3	2	6	3	2	0	0	1	0	1	0	1	0	0	1	1	1	1	0	0	0	0	1	1	0	3	0	1	1	1	1	0	3	1	1	2	3	2	0	0	1	0	1	1	1	1
491738608	2	2	33	2	2	5	2	0	0	0	0	0	0	0	0	0	0	0	0	0	0	0	0	0	0	0	0	0	0	0	0	0	0	0	0	0	0	1	0	0	0	0	0	0	0	0	0	1	0
492044519	2	2	35	3	2	1	2	3	0	3	3	3	3	0	2	3	3	3	3	3	3	3	3	0	3	3	3	3	2	0	0	1	1	1	0	2	2	2	1	1	1	0	1	1	0	1	1	0	0
491614922	2	2	64	4	1	3	6	0	0	0	1	0	0	0	0	0	0	1	1	1	0	0	0	0	0	0	0	0	0	0	0	0	0	0	0	0	0	0	1	1	0	0	0	0	0	0	0	1	0
491616322	2	2	73	4	3	2	6	0	0	0	0	0	0	0	0	0	0	0	0	0	0	0	0	0	0	0	0	0	0	0	0	0	0	0	0	0	0	0	0	0	0	0	0	0	0	0	0	0	0
492032479	2	2	39	3	1	9	4	1	0	0	0	0	0	0	1	0	1	0	1	1	0	0	0	0	1	0	0	0	0	0	0	0	1	0	0	0	0	0	0	0	0	0	0	0	0	0	0	0	0
491612144	2	2	52	3	2	9	2	0	0	0	0	0	1	0	0	0	0	0	0	0	0	0	0	0	0	0	0	0	0	0	0	0	0	1	0	0	0	0	0	1	1	0	0	0	0	0	0	0	0
491606632	2	2	35	3	2	3	2	1	0	0	0	0	1	0	0	0	0	1	1	1	1	0	0	0	1	0	1	0	1	0	0	0	0	1	0	0	0	0	1	1	1	0	0	0	0	1	0	0	0
491102349	2	2	23	2	2	9	2	2	1	2	2	1	2	2	1	1	1	2	0	2	3	2	1	1	2	1	1	2	2	2	3	2	2	2	0	2	3	2	2	2	1	2	0	1	2	1	1	2	1
491842601	2	2	43	3	2	5	2	1	0	0	0	0	1	0	0	1	1	0	1	1	0	0	0	0	1	0	0	0	2	2	1	0	1	1	0	1	1	3	1	2	2	0	2	2	0	1	0	2	0
491617031	2	2	49	3	2	2	8	1	3	2	3	2	1	1	1	1	2	1	3	2	2	2	0	0	2	3	2	2	3	1	2	1	3	3	1	1	1	2	1	3	0	2	0	1	2	2	3	2	2
490943548	2	2	74	4	3	2	6	0	2	0	1	1	0	1	1	0	1	1	0	0	0	0	1	2	0	1	0	0	0	1	1	1	1	0	1	0	0	0	0	0	0	0	0	0	1	0	1	0	0
491611473	2	2	81	4	3	2	6	1	0	1	1	1	1	0	1	1	1	0	1	1	2	1	1	1	1	1	1	1	2	0	1	0	1	0	0	0	1	3	2	1	3	3	2	1	0	2	2	1	3
491785673	2	2	35	3	1	3	2	2	0	0	2	2	0	2	1	1	1	2	2	2	0	2	0	1	1	2	1	1	1	2	1	1	2	1	0	2	2	2	2	2	2	2	1	1	2	1	2	1	2
491783298	2	2	57	3	2	3	1	1	0	0	1	0	1	0	1	1	0	1	0	1	1	0	0	1	1	1	1	0	0	0	0	0	2	1	0	0	1	0	2	1	1	1	0	0	1	0	1	1	0
491779857	2	2	64	4	5	1	6	0	0	0	0	0	0	0	0	0	0	0	0	0	0	0	0	0	0	0	0	0	0	0	0	0	1	0	1	0	0	0	0	0	1	0	0	0	0	1	0	0	0
491787240	2	2	37	3	2	3	2	1	0	0	0	2	1	1	2	2	2	2	2	1	2	0	1	0	1	0	2	0	1	0	1	0	1	1	0	1	0	1	1	1	1	0	0	1	0	1	1	1	0
490901414	2	2	32	2	1	9	2	1	1	0	0	2	1	0	1	1	1	1	1	1	1	0	1	1	1	0	0	0	2	0	1	0	1	1	0	0	1	1	1	1	1	1	0	1	1	1	0	0	0
492629370	2	2	22	2	1	2	7	2	2	1	2	0	2	1	2	2	1	2	3	2	1	2	0	3	3	2	3	1	1	1	0	1	1	1	0	0	0	3	1	2	1	1	0	0	1	3	1	2	1
491784008	2	2	44	3	2	4	1	0	1	0	0	1	1	0	1	1	0	2	1	1	1	0	1	1	1	1	1	1	1	1	1	2	2	1	0	3	0	3	2	2	2	0	1	1	0	2	0	1	1
491606113	2	2	67	4	1	2	6	0	0	1	0	1	0	0	0	0	3	1	0	0	3	0	1	1	1	0	0	1	2	0	2	1	3	1	0	3	2	3	3	3	3	1	1	3	3	3	3	1	1
490882938	2	2	37	3	1	2	2	3	2	0	2	1	1	0	1	1	1	2	2	1	2	2	2	2	2	2	1	0	2	0	3	0	3	2	0	2	1	3	3	2	3	3	2	3	3	3	0	3	3
491783282	2	2	41	3	2	5	1	0	1	0	0	1	0	0	1	0	1	1	0	0	0	0	1	0	0	1	1	0	0	0	0	0	1	0	0	2	0	1	0	0	0	1	0	1	0	1	1	0	0
491304425	2	2	65	4	2	9	8	1	1	1	1	1	1	0	1	0	1	1	1	1	1	0	1	0	1	2	1	1	1	2	1	0	1	0	0	1	0	1	1	1	1	0	0	1	0	1	1	2	1
491783135	2	2	31	2	2	4	2	0	0	0	1	0	0	0	0	0	0	0	1	0	1	0	0	0	1	0	0	0	2	1	1	0	3	2	0	1	1	3	2	3	2	1	0	1	0	3	0	2	0
491806858	2	2	43	3	2	2	1	0	0	0	0	0	0	0	0	0	0	0	1	0	1	1	0	0	0	0	0	0	0	0	0	0	0	0	0	0	0	0	0	1	0	0	0	0	0	0	0	0	0
490883287	2	2	34	2	1	3	2	2	0	1	0	1	2	0	2	1	2	3	0	2	1	1	1	1	1	2	1	1	2	1	2	1	2	3	0	3	1	2	1	2	2	1	1	1	2	2	2	1	1
493107162	2	2	36	3	1	4	2	1	0	0	0	1	0	0	0	0	1	0	0	0	0	0	0	0	0	1	1	0	1	0	0	0	1	0	0	0	0	1	0	0	1	1	0	0	0	1	0	0	0
491605042	2	2	64	4	2	4	1	0	0	0	0	0	0	0	1	0	0	0	1	1	0	0	0	0	1	1	0	0	1	0	0	1	1	0	0	0	0	0	1	1	1	1	1	0	0	1	1	1	0
490983313	2	2	72	4	2	1	8	3	0	1	0	0	1	0	0	2	1	2	3	3	0	1	2	0	1	1	1	2	0	0	0	0	0	0	0	0	0	0	1	1	1	0	0	0	0	0	0	0	0
491314916	2	2	44	3	2	1	2	3	3	0	0	0	1	0	2	2	2	0	1	1	0	0	0	3	3	1	0	1	3	1	0	1	0	3	0	0	1	0	0	3	0	0	0	1	0	3	1	0	0
491805734	2	2	33	2	1	9	5	1	0	0	1	1	1	0	1	0	1	1	1	1	0	0	0	0	2	1	0	0	2	1	0	0	1	0	0	1	0	0	1	1	0	0	0	0	0	1	1	0	0
491637681	2	2	58	3	2	9	6	0	1	0	0	1	0	0	1	0	0	0	0	1	1	0	0	0	1	0	0	0	1	1	0	1	1	1	0	0	1	2	1	2	3	0	1	0	0	2	1	1	1
491787573	2	2	58	3	2	1	5	2	3	1	3	3	1	3	1	3	3	2	3	3	0	0	3	1	2	2	1	2	3	1	0	2	1	2	0	1	0	1	2	2	1	0	1	0	1	2	2	1	1
490971860	2	2	42	3	1	1	1	1	0	0	0	0	1	0	1	0	1	1	1	1	0	0	1	1	1	1	0	0	1	0	1	0	1	0	0	1	0	1	1	1	2	1	1	1	1	2	1	1	0
491736958	2	2	36	3	1	1	2	0	1	0	1	0	0	0	0	0	0	0	0	0	0	0	0	0	0	0	0	0	0	1	0	0	0	1	1	1	0	1	1	0	1	2	0	0	0	1	0	0	0
491783767	2	2	48	3	2	2	5	0	0	0	0	0	0	0	0	0	0	0	0	0	0	0	0	0	0	0	0	0	0	0	0	0	0	0	0	0	0	0	0	0	0	1	0	0	0	0	0	0	0
492352179	2	2	62	4	3	2	8	1	0	2	3	2	0	1	1	1	3	2	2	3	0	2	2	3	2	3	2	3	1	0	1	1	1	0	0	1	1	1	1	1	1	0	1	1	0	1	1	0	1
491622587	2	2	27	2	1	2	2	0	0	0	0	1	1	0	1	1	0	0	1	1	0	0	0	1	1	0	0	1	0	1	0	0	0	0	0	1	1	1	1	0	1	0	1	0	1	1	0	0	1
491609241	2	2	76	4	2	2	6	2	0	1	1	1	1	0	2	1	2	2	3	2	2	0	1	0	2	2	2	1	2	0	1	0	2	2	0	1	1	2	2	2	2	1	0	2	0	2	2	2	0
491683098	2	2	52	3	1	3	3	2	0	0	0	0	0	0	0	0	2	1	2	2	0	0	0	1	0	0	0	0	0	0	0	0	0	1	0	0	0	1	2	2	0	2	0	0	0	0	1	2	0
491721556	2	2	66	4	5	2	2	1	1	0	1	0	1	1	1	0	0	1	1	1	0	0	0	0	0	0	0	0	1	0	1	0	2	1	3	0	2	3	2	2	3	1	1	2	0	0	0	3	0
491629458	2	2	29	2	1	1	5	1	0	1	1	0	0	0	1	2	1	2	1	2	0	2	1	1	1	0	1	1	2	0	2	0	2	0	0	2	2	2	0	2	2	1	3	0	3	3	0	2	2
492606776	2	2	51	3	2	1	9	1	1	1	1	1	1	1	1	1	1	1	1	1	0	2	1	0	1	1	1	1	1	0	1	1	1	0	0	1	1	1	1	1	1	1	0	2	0	2	1	1	1
490919091	2	2	28	2	1	3	2	1	2	1	2	2	1	2	1	1	1	2	1	1	1	2	2	2	1	1	2	2	2	0	3	0	2	0	0	2	0	3	0	2	3	0	0	2	1	1	0	2	0
491816272	2	2	54	3	2	2	2	0	3	0	0	0	0	0	0	0	0	0	0	0	0	0	0	0	0	0	0	0	0	2	0	0	0	0	0	0	0	0	0	0	0	0	0	0	0	2	0	0	0
491609254	2	2	43	3	2	2	5	1	0	0	0	1	0	0	0	0	0	0	0	1	0	0	0	1	1	0	0	0	1	0	0	1	1	0	0	0	0	0	0	1	1	0	0	0	1	0	0	1	0
491807789	2	2	60	3	2	2	5	3	3	2	2	3	1	0	3	3	3	3	3	3	1	2	2	2	3	2	2	3	2	1	1	0	3	2	0	2	2	2	1	3	2	2	1	1	2	1	0	1	1
491620920	2	2	61	4	5	1	10	1	0	0	3	2	2	0	1	3	2	1	1	3	0	1	1	1	0	3	3	0	2	1	1	2	1	1	1	1	3	3	3	2	2	0	3	2	3	0	3	2	0
491633115	2	2	49	3	2	1	2	2	1	1	1	2	1	0	2	0	1	1	1	2	1	1	2	0	1	0	0	0	0	1	0	0	0	0	0	0	0	0	0	0	0	0	0	0	0	0	0	0	0
491845852	2	2	45	3	4	9	2	1	0	0	0	1	1	0	1	1	1	0	2	1	0	0	1	1	1	0	1	0	1	0	0	0	1	0	0	0	0	0	0	1	1	0	0	0	1	0	0	1	0
493110680	2	2	36	3	2	9	1	2	0	1	0	2	1	0	0	1	1	1	1	1	0	0	2	1	1	0	0	0	1	0	0	0	1	0	0	0	1	1	1	2	1	0	0	0	1	1	0	0	0
491803101	2	2	56	3	2	3	2	0	0	0	0	0	0	0	0	0	0	0	0	0	0	0	0	0	0	0	0	0	0	0	0	0	0	0	0	1	0	3	0	0	1	3	0	1	0	0	0	0	0
492171629	2	2	59	3	2	2	5	0	0	0	0	0	0	0	0	0	0	0	0	0	0	0	0	0	0	0	0	0	0	0	0	0	0	0	0	0	0	0	0	0	0	0	0	0	0	0	0	0	0
491614581	2	2	41	3	1	2	1	0	1	0	0	0	0	0	0	0	0	0	1	1	0	0	0	0	1	0	0	0	0	1	0	0	0	1	0	1	0	1	1	1	1	0	0	1	0	1	0	1	0
491784504	2	2	36	3	1	9	5	2	0	0	0	1	1	1	1	0	1	1	2	1	1	1	1	1	1	0	0	0	2	0	1	0	2	2	0	1	0	2	2	2	1	0	0	2	0	1	1	0	0
491811296	2	2	26	2	2	4	1	1	1	0	0	1	0	0	1	0	1	1	1	1	1	0	1	0	1	1	0	0	1	0	0	0	1	1	0	0	1	0	1	1	1	0	0	1	0	2	1	1	0
491783519	2	2	35	3	1	2	1	1	1	1	1	1	1	1	1	1	1	1	1	1	1	1	1	1	1	1	1	1	0	0	0	0	0	0	0	1	0	1	1	0	0	0	2	1	0	1	0	0	0
491799032	2	2	53	3	2	2	5	0	0	0	0	1	0	0	0	1	0	0	1	1	3	0	0	0	0	0	0	0	0	0	0	0	1	0	0	0	0	0	0	1	1	0	0	0	0	1	0	0	0
491783588	2	2	55	3	1	3	1	0	0	0	0	0	0	0	0	0	0	0	0	0	2	0	0	0	2	0	0	0	1	1	0	1	1	0	1	0	0	0	1	1	1	1	0	0	0	1	0	0	0
490884334	2	2	31	2	2	4	2	1	3	0	3	2	2	0	2	0	0	2	1	2	1	1	2	2	2	2	1	2	3	3	3	3	3	2	3	2	2	3	3	2	2	1	2	3	3	2	2	3	3
491616758	2	2	66	4	2	9	6	0	0	0	0	0	0	0	0	0	0	0	0	0	0	0	0	0	0	0	0	0	0	0	0	0	0	0	0	1	1	0	1	1	0	0	0	0	0	0	0	0	0
492356634	2	2	24	2	1	4	2	3	2	1	2	3	2	2	1	1	1	2	2	2	2	1	2	2	1	1	2	2	2	0	0	0	1	1	0	0	0	0	0	1	0	2	0	1	0	2	0	1	0
491783224	2	2	40	3	1	2	6	0	0	0	0	0	0	0	0	0	0	0	0	0	0	0	0	0	0	0	0	0	0	0	0	0	0	0	0	0	0	0	0	0	0	0	0	0	0	0	0	0	0
491637650	2	2	65	4	2	4	1	0	1	0	0	0	0	1	0	0	0	0	0	1	2	0	0	0	1	0	0	0	1	1	1	0	1	0	0	1	0	1	0	1	1	1	0	1	0	1	0	1	1
491784196	2	2	42	3	2	9	2	0	0	0	0	0	0	0	0	0	0	0	0	0	0	0	0	0	0	0	0	0	0	0	0	0	0	0	0	0	0	0	0	0	0	0	0	0	0	0	0	0	0
491785674	2	2	44	3	4	2	2	1	0	1	1	2	0	0	1	0	1	0	1	1	0	0	1	0	0	0	0	0	1	2	1	0	2	1	0	2	0	1	1	2	2	0	0	1	2	0	0	0	0
491798800	2	2	37	3	1	2	2	1	0	0	0	0	0	0	1	1	0	0	0	0	0	0	0	1	0	0	0	0	0	0	0	0	1	0	0	1	1	1	0	0	0	1	0	1	1	0	0	0	0
491298710	2	2	56	3	3	9	5	0	0	0	0	0	0	0	0	0	0	1	0	0	2	0	0	0	0	1	0	0	0	0	0	1	0	1	0	0	0	0	1	0	1	1	0	1	0	0	1	0	0
491786262	2	2	65	4	1	9	3	0	0	0	0	0	0	0	0	0	0	0	0	0	0	0	0	0	0	0	0	0	0	0	0	0	0	0	0	0	0	0	0	0	0	0	0	0	0	0	0	0	0
491785770	2	2	36	3	2	2	5	1	0	1	1	2	2	0	0	1	1	1	1	1	1	0	1	1	2	0	1	1	1	1	0	1	1	1	0	1	1	1	1	1	1	0	1	1	1	2	1	1	1
492246765	2	2	68	4	5	3	6	0	0	1	1	1	0	0	1	0	0	0	1	0	0	0	0	0	1	1	1	0	2	0	0	1	0	1	0	0	0	0	1	1	1	1	0	1	0	3	2	1	0
491027528	2	2	60	3	2	9	6	0	0	0	0	0	0	0	0	0	0	0	0	1	0	0	0	0	0	0	0	1	2	0	1	0	1	2	0	2	2	2	1	1	2	1	1	1	0	1	1	1	1
491014687	2	2	33	2	2	9	2	0	0	0	0	0	1	0	0	0	0	0	0	1	0	0	0	0	1	0	0	0	3	0	1	1	1	1	0	3	0	1	1	2	2	2	2	1	1	2	0	1	1
491927881	2	2	39	3	1	1	5	2	2	1	3	2	2	1	2	1	2	0	3	2	2	2	2	1	2	2	1	2	2	1	2	2	2	1	2	2	2	2	3	2	2	2	3	1	2	1	2	1	2
491815026	2	2	37	3	1	1	2	1	3	1	1	1	1	1	1	0	1	2	2	2	0	1	1	0	1	2	1	0	2	1	1	2	2	3	1	2	2	3	1	2	2	1	1	2	1	2	3	3	1
491318453	2	2	79	4	3	1	5	1	1	0	0	1	0	0	1	0	1	1	1	0	0	0	0	0	0	0	0	0	1	1	1	0	1	1	0	1	0	1	1	1	0	0	0	1	0	0	0	1	0
493022981	2	2	30	2	1	1	1	0	1	0	0	0	0	1	0	0	0	0	0	0	0	0	0	0	0	0	0	0	0	0	0	0	0	0	0	0	0	0	0	1	0	0	0	0	0	0	0	0	0
491842053	2	2	46	3	1	4	2	1	1	1	1	1	0	1	1	2	1	1	1	1	0	1	1	1	1	2	1	1	2	2	2	2	2	2	2	1	2	2	2	2	1	2	2	2	0	2	2	2	2
491787450	2	2	59	3	2	9	8	1	0	0	0	0	0	0	1	0	1	0	1	1	1	0	0	0	1	0	0	0	2	0	1	0	2	1	0	2	1	2	2	2	2	1	0	2	1	2	0	0	2
490903111	2	2	47	3	5	1	5	1	1	1	0	0	0	0	1	1	1	1	2	1	1	1	1	1	0	1	1	1	1	1	1	1	2	1	0	0	0	2	2	2	2	2	0	2	1	1	2	1	1
491610777	2	2	30	2	1	2	2	2	2	2	0	1	3	0	1	1	3	1	2	3	1	1	3	2	3	1	2	3	2	1	2	1	1	2	0	1	2	2	2	2	2	1	2	2	1	2	0	1	2
491313743	3	2	41	3	1	2	2	0	1	2	2	1	1	0	1	1	1	1	2	2	1	2	1	1	2	0	1	0	1	2	0	0	1	2	0	1	1	0	1	1	1	0	0	0	0	2	0	1	0
492297988	2	2	55	3	2	3	8	0	1	0	0	0	1	0	0	1	0	1	1	0	0	0	0	0	0	1	1	0	1	0	0	0	1	1	0	1	0	0	0	1	1	0	0	0	0	0	1	1	0
491785313	2	2	40	3	2	4	1	2	2	2	2	1	2	2	2	2	2	2	2	3	2	2	2	2	1	2	2	2	2	3	1	1	2	2	2	2	1	2	2	3	2	2	0	2	2	2	2	2	2
491027569	2	2	42	3	2	2	2	1	1	0	0	1	1	0	1	0	1	0	1	1	0	0	1	0	1	0	0	0	1	1	0	0	1	0	0	1	0	0	0	1	1	0	0	0	0	1	0	0	0
491621151	2	2	66	4	2	9	8	0	0	0	0	0	0	0	0	0	0	0	0	0	0	0	0	1	0	0	0	0	0	0	0	0	0	0	0	0	0	0	0	0	0	0	0	0	0	0	0	0	0
491830192	2	2	34	2	1	3	2	1	1	1	0	2	2	0	2	1	0	1	2	1	1	0	1	1	2	0	1	1	1	1	1	0	0	2	0	0	0	0	1	1	2	1	0	0	0	2	0	1	1
493018916	2	2	51	3	5	9	9	1	0	1	1	1	1	0	0	1	1	3	2	2	0	2	3	1	2	1	1	1	3	0	3	3	1	0	0	0	3	2	3	3	3	1	3	2	0	3	3	3	1
492033015	2	2	36	3	1	2	2	0	0	0	0	0	0	0	0	0	0	0	0	0	0	0	0	0	0	0	0	0	0	0	0	0	0	0	0	0	0	0	0	0	1	0	0	0	0	0	0	0	0
491783178	2	2	44	3	2	5	1	2	0	0	0	0	0	0	0	0	0	0	1	0	1	0	0	0	2	0	1	0	1	0	0	0	0	1	0	0	0	0	0	1	1	0	0	0	0	1	0	0	0
491007755	2	2	32	2	2	2	11	0	0	0	0	0	0	0	2	0	0	0	0	0	0	0	3	0	0	0	0	0	2	0	0	0	0	0	0	0	0	2	0	0	0	0	2	0	0	0	0	1	0
491637876	2	2	50	3	2	2	5	0	0	0	0	1	1	0	0	0	1	0	0	1	0	0	0	0	1	0	0	0	1	0	0	0	2	1	0	0	1	0	0	1	1	1	0	0	0	1	1	1	0
491870441	2	2	44	3	2	5	1	0	0	0	0	2	0	0	0	0	0	0	0	0	0	0	0	0	0	0	0	0	0	0	0	0	0	0	0	0	0	0	0	0	0	0	0	0	0	1	0	0	0
492347462	2	2	48	3	2	3	9	1	0	0	0	1	1	0	1	2	1	1	2	1	0	0	0	1	2	1	2	1	2	1	1	1	1	2	0	1	1	2	2	2	2	1	1	1	2	2	1	0	2
491808372	2	2	50	3	1	3	5	1	0	0	0	1	0	1	1	0	0	1	1	1	0	0	0	0	1	0	0	0	2	0	1	0	1	0	1	1	0	2	2	2	2	1	0	2	0	1	0	2	0
491783250	2	2	41	3	2	3	1	1	0	0	0	0	0	0	0	0	0	1	1	1	1	0	0	0	1	1	0	0	1	0	0	0	1	1	0	1	1	0	1	2	1	1	0	1	0	2	1	1	0
491626594	2	2	53	3	2	9	8	0	0	0	0	1	0	0	0	0	0	0	0	0	0	0	0	0	0	0	0	0	0	1	0	0	0	1	0	0	0	0	1	0	0	0	0	0	0	1	0	0	0
491828729	2	2	34	2	2	3	2	1	0	1	0	1	1	0	1	0	1	0	1	1	0	0	1	0	0	0	0	0	0	0	0	0	0	0	0	0	0	1	0	0	1	0	0	0	0	0	0	0	0
491816779	2	2	65	4	1	9	6	0	1	0	0	0	0	0	0	0	0	0	0	1	0	0	0	1	0	0	0	1	0	0	0	0	0	0	0	0	0	0	0	0	0	0	0	0	0	0	0	0	0
490881011	2	2	32	2	1	3	2	3	3	1	1	3	3	2	3	3	3	2	3	1	1	1	3	2	3	3	3	3	3	3	3	0	3	3	0	3	3	3	3	3	3	3	3	3	3	3	3	3	1
491691765	2	2	54	3	2	3	5	1	1	0	0	0	0	0	0	0	0	0	1	0	0	0	0	0	0	0	0	0	2	3	0	0	0	1	0	1	0	0	1	3	0	1	0	1	0	2	1	0	0
492493412	2	2	51	3	5	2	2	0	1	0	1	0	0	0	0	0	0	0	1	0	0	0	0	0	0	0	0	0	0	0	0	0	0	0	0	0	0	0	0	0	0	0	0	0	0	0	0	0	0
491298382	2	2	63	4	2	2	2	1	0	0	0	1	0	0	0	0	0	0	1	1	1	0	0	0	0	0	0	0	2	0	1	0	0	0	0	1	0	0	0	2	1	1	0	0	0	1	2	0	0
491728761	2	2	67	4	2	2	5	0	0	0	0	0	1	0	0	1	0	1	1	1	0	0	0	0	1	0	1	0	1	0	1	1	0	0	0	0	0	1	1	1	2	0	0	1	0	1	1	1	0
492703502	2	2	38	3	2	3	1	0	0	0	0	1	0	0	0	1	0	0	1	1	0	0	0	0	1	0	1	0	1	0	0	0	0	0	0	2	0	1	1	0	1	0	0	1	0	1	0	1	0
491782950	2	2	27	2	2	3	2	0	1	1	0	0	1	0	3	1	1	1	1	1	0	0	1	0	1	1	1	0	1	1	1	1	1	1	1	1	1	1	1	1	1	1	1	1	1	1	1	1	1
491803725	2	2	49	3	2	4	1	2	2	1	1	0	3	0	1	2	3	1	1	3	1	1	3	2	2	0	2	1	2	1	2	2	0	1	1	1	1	3	2	1	3	1	3	2	1	3	1	3	2
491808303	2	2	42	3	2	9	8	1	1	1	1	1	1	1	1	1	0	1	1	1	2	1	1	1	1	1	1	1	1	0	0	0	0	0	0	0	0	0	1	0	0	0	0	0	0	0	0	1	0
491297975	2	2	48	3	2	9	1	0	0	0	0	0	0	0	0	0	0	0	1	0	0	0	0	0	0	0	0	0	0	0	0	0	1	1	0	0	0	0	0	1	0	0	0	0	0	1	0	0	0
490883218	2	2	55	3	2	9	3	0	0	0	0	0	0	0	0	0	0	0	0	0	0	0	0	0	0	0	0	0	0	0	0	0	0	0	0	0	0	0	0	0	1	0	0	1	0	0	0	0	0
492065210	2	2	28	2	2	2	2	3	2	2	2	1	2	1	2	2	1	2	1	1	1	2	1	2	2	1	3	1	1	2	2	3	1	1	2	2	1	2	2	2	2	1	2	2	1	2	2	2	2
491812873	2	2	58	3	2	3	5	2	2	1	1	1	2	0	2	1	1	2	1	2	1	1	2	1	2	1	2	1	1	2	1	1	1	1	0	1	0	1	1	2	2	0	1	1	0	2	1	2	1
491109449	2	2	61	4	2	9	3	1	1	1	0	1	1	0	0	1	0	1	0	1	0	0	1	0	1	1	0	0	0	0	2	0	1	0	0	0	0	0	1	0	0	0	0	0	0	1	0	0	0
491049463	2	2	33	2	2	9	2	0	0	0	0	1	0	0	1	0	0	0	0	0	0	0	1	0	1	0	0	0	1	0	0	1	0	0	0	1	0	0	0	0	0	0	0	0	0	0	0	0	0
490894036	2	2	27	2	2	4	2	1	0	0	0	1	1	0	1	0	1	1	1	0	1	0	0	0	0	0	0	0	1	1	0	0	0	1	0	2	0	0	0	1	1	0	0	0	0	1	0	0	0
491632540	2	2	67	4	2	3	6	1	0	1	0	0	0	0	1	1	1	1	1	1	0	1	0	0	1	1	1	1	1	0	1	1	1	1	1	1	1	2	1	2	2	1	1	2	2	2	2	2	2
490939080	2	2	34	2	2	4	1	2	0	0	0	0	1	0	1	0	0	2	2	2	0	1	0	0	1	0	2	2	3	0	0	0	1	3	0	3	0	1	3	3	3	1	2	1	0	2	0	1	1
492085593	2	2	66	4	2	3	3	0	1	0	0	0	0	0	0	0	0	0	0	0	1	0	0	0	0	0	0	0	0	0	0	0	0	0	0	0	0	0	0	0	0	0	0	0	0	1	0	0	0
491073941	2	2	32	2	1	9	2	0	0	0	0	0	0	0	0	0	0	0	0	0	0	0	0	0	0	0	0	0	0	0	0	0	0	0	0	0	0	0	0	1	0	0	0	0	0	0	0	0	0
492419362	2	2	52	3	5	9	5	0	0	0	0	1	0	0	0	0	0	1	1	1	0	0	0	0	1	0	0	0	1	0	0	0	1	0	0	0	0	0	0	1	1	1	0	1	0	0	0	0	0
491633406	2	2	76	4	3	1	6	0	0	0	0	0	0	0	0	0	0	0	0	0	0	0	0	0	0	1	0	0	0	0	1	2	1	1	0	0	0	0	2	1	0	1	1	0	0	0	0	0	0
491785752	2	2	32	2	2	9	2	0	0	0	0	0	0	0	1	0	0	0	0	0	0	0	0	0	1	0	0	0	0	0	0	0	0	0	0	0	0	0	0	0	0	0	0	0	0	0	0	0	0
491788712	2	2	47	3	2	5	1	0	0	0	0	0	2	0	2	0	1	2	2	2	0	1	1	2	2	0	0	1	1	0	0	0	1	0	0	2	0	2	1	0	2	0	1	1	1	1	0	1	0
491810634	2	2	39	3	2	3	2	2	2	1	1	1	1	2	2	2	2	2	2	2	1	1	2	2	1	2	2	1	2	2	1	2	2	2	2	2	1	2	2	2	2	1	0	2	2	2	2	2	2
492744137	2	2	32	2	1	2	2	3	0	1	1	3	2	1	2	0	3	2	3	3	0	0	2	2	2	1	1	0	3	0	1	2	2	2	2	2	0	2	3	2	3	1	0	2	1	2	2	1	0
492792735	2	2	30	2	1	1	1	3	2	2	2	2	3	2	2	2	3	2	2	2	2	2	1	1	2	2	1	3	2	1	3	2	2	3	1	2	1	2	2	2	1	2	1	2	2	3	2	2	1
491857553	2	2	55	3	1	3	2	0	0	0	1	1	0	0	1	0	0	1	1	1	1	0	1	0	1	1	0	1	2	1	2	2	0	1	0	1	0	1	2	1	1	0	0	2	2	2	1	2	1
490902831	2	2	41	3	2	9	3	1	0	1	0	1	1	1	1	0	1	1	1	1	1	1	1	1	1	0	1	1	1	0	1	0	1	1	0	0	0	1	1	1	1	0	0	1	0	1	0	0	0
491037199	2	2	34	2	2	3	2	0	0	0	0	0	0	0	0	0	0	0	0	0	0	0	0	0	0	0	0	0	0	0	0	0	0	0	0	0	0	0	0	0	0	0	0	0	0	0	0	0	0
492604284	2	2	39	3	5	2	5	0	1	0	0	1	0	0	0	0	1	0	0	1	0	0	0	1	0	0	0	1	1	1	0	0	1	0	0	0	1	3	1	1	2	1	0	0	1	0	0	1	1
491787073	2	2	53	3	1	2	9	2	1	1	0	3	0	1	2	0	2	2	2	1	0	0	2	0	0	1	1	0	1	1	1	0	1	0	1	1	0	1	1	1	1	0	0	1	0	1	0	1	0
491298916	2	2	64	4	2	2	6	0	0	0	0	0	0	0	0	0	0	0	0	0	0	0	0	0	0	0	0	0	0	0	1	1	1	0	0	1	1	1	0	0	1	0	1	1	0	0	1	1	1
491298732	2	2	43	3	2	4	2	0	0	0	0	0	0	0	1	0	0	0	0	0	0	0	0	0	1	0	0	0	1	1	0	0	0	0	0	0	1	0	1	1	1	0	0	0	0	1	0	0	0
492033465	2	2	58	3	1	3	1	0	0	0	0	1	0	0	0	0	0	0	0	0	0	0	0	0	0	0	0	0	1	0	1	0	0	0	0	0	0	1	1	1	1	0	0	1	0	1	0	1	0
491787638	2	2	49	3	5	1	2	0	0	2	0	1	0	0	0	1	0	0	2	2	2	0	2	0	1	0	0	0	0	0	1	0	1	0	0	0	2	1	1	0	1	0	0	1	0	1	0	1	0
491314109	2	2	30	2	1	2	2	1	1	0	0	1	1	0	0	1	1	1	1	1	0	1	1	1	1	0	1	1	1	2	2	3	1	3	0	1	3	3	2	1	3	1	2	2	1	3	2	2	1
491624165	2	2	44	3	1	4	2	0	0	0	0	0	0	0	0	0	0	0	0	0	0	0	0	0	0	0	0	0	0	1	1	0	1	1	0	0	0	1	0	1	1	1	0	1	0	1	0	0	1
490983227	2	2	30	2	1	3	2	0	0	0	0	0	0	0	0	0	0	0	0	1	0	0	0	0	1	0	0	0	0	0	0	1	0	0	0	0	0	1	1	0	1	0	0	0	0	1	0	1	1
490982712	2	2	56	3	1	3	5	1	2	1	0	2	1	0	1	1	1	2	2	2	1	1	0	2	2	2	2	2	0	1	1	0	2	0	0	1	0	1	1	1	1	1	0	0	2	1	2	2	2
491840060	2	2	49	3	5	2	3	1	1	0	1	0	1	0	1	0	0	0	0	0	0	0	0	0	0	0	0	0	1	1	0	0	0	1	0	1	0	0	1	0	0	1	0	0	0	0	0	0	0
491299013	2	2	63	4	2	9	5	0	0	0	0	0	0	0	0	0	0	0	0	0	0	0	0	0	0	0	0	0	0	0	0	0	0	0	0	0	0	0	0	0	0	0	0	0	0	0	0	0	0
491616629	2	2	63	4	2	2	9	0	1	0	0	0	0	0	0	0	0	0	0	0	0	0	0	0	1	0	0	0	1	0	0	0	0	0	0	0	0	0	0	0	1	1	0	0	0	0	1	1	0
492353206	2	2	31	2	1	4	2	0	0	0	1	0	0	0	0	0	0	0	0	0	0	0	0	0	0	0	1	0	3	3	2	3	1	3	3	2	3	3	3	3	3	1	3	2	3	3	3	3	3
491804359	2	2	52	3	2	9	2	0	1	0	0	0	1	0	0	0	0	1	0	0	0	0	0	0	1	0	0	0	1	1	0	0	0	1	0	1	1	0	0	0	1	1	0	0	0	1	0	0	0
491855531	2	2	51	3	5	2	1	0	1	0	0	0	0	0	0	0	0	0	0	0	1	0	0	0	0	0	0	0	0	1	0	0	0	1	0	0	0	0	1	1	1	3	0	0	0	1	1	0	0
491623266	2	2	64	4	5	9	6	0	1	0	0	0	0	0	0	0	0	0	0	0	0	0	0	0	0	0	0	0	0	0	0	0	0	0	0	0	0	0	0	0	0	0	0	0	0	0	0	0	0
491607517	2	2	71	4	2	3	6	0	0	1	0	2	0	0	0	0	1	1	1	2	0	0	1	0	1	0	2	1	0	0	0	0	1	0	0	0	0	1	1	0	1	0	0	1	0	1	0	1	1
490958411	2	2	37	3	2	3	2	1	2	0	0	0	0	1	1	1	0	1	2	0	0	0	0	0	1	2	2	0	0	0	0	0	1	0	0	0	1	0	1	0	1	0	0	0	0	0	0	0	0
490965560	2	2	30	2	1	4	2	1	1	0	0	0	0	1	0	0	0	1	1	1	0	0	0	0	1	0	1	0	1	1	0	0	0	0	0	0	1	0	1	1	1	1	1	1	1	1	0	1	0
491716607	2	2	32	2	2	3	5	0	0	0	0	0	0	0	0	0	0	0	0	0	0	0	0	0	0	0	0	0	1	1	1	0	0	0	0	0	2	0	2	2	1	0	0	0	0	0	2	1	0
491783202	2	2	35	3	1	3	1	0	1	3	0	2	3	1	2	3	1	1	2	2	1	0	2	2	0	1	2	2	1	0	0	0	1	0	0	0	1	1	0	0	0	2	2	1	0	0	0	0	0
491860146	2	2	39	3	2	2	10	0	0	0	0	0	0	0	0	0	0	0	0	0	0	0	0	0	0	0	0	0	0	0	0	0	0	0	0	0	0	0	0	0	0	0	0	0	0	0	0	0	0
491623330	2	2	65	4	5	1	5	0	0	0	0	0	0	0	0	0	0	0	0	1	0	0	0	0	0	0	0	1	1	0	1	1	0	1	0	1	0	1	1	1	2	2	0	1	1	1	1	0	1
491633934	2	2	44	3	1	9	1	1	0	1	1	0	1	0	0	1	0	1	1	2	0	0	1	0	1	0	1	0	1	2	0	0	0	0	0	0	1	1	1	1	2	1	0	1	0	1	0	1	0
491318370	2	2	71	4	2	4	6	0	2	0	0	0	0	0	0	0	1	0	0	1	1	1	0	0	0	1	0	0	1	2	0	1	0	0	0	1	0	0	1	1	1	0	0	0	0	0	1	1	0
491864733	2	2	54	3	2	3	2	1	1	0	0	0	0	0	1	0	0	1	1	0	0	0	0	0	1	0	0	0	0	2	0	0	0	1	0	1	0	1	1	1	1	0	0	1	0	1	0	1	0
491792837	2	2	65	4	2	9	8	1	1	0	1	1	1	1	1	0	0	1	1	1	0	0	0	0	1	1	1	0	2	1	0	1	1	1	0	0	0	0	1	1	1	0	1	0	0	1	1	1	0
492634732	2	2	37	3	1	2	4	2	1	2	1	2	2	1	1	2	1	2	2	2	1	1	2	1	2	1	2	0	2	2	0	2	1	2	2	2	1	1	2	2	1	1	2	1	1	1	2	2	0
491624529	2	2	74	4	1	2	6	0	1	0	0	0	0	0	0	0	0	0	0	0	0	0	0	0	0	0	0	0	0	1	0	0	0	0	0	0	0	0	0	0	1	0	0	0	0	0	1	1	0
491610575	2	2	77	4	2	3	6	0	0	0	0	0	0	0	0	0	0	0	0	0	0	0	0	0	0	0	0	0	0	0	0	0	0	0	0	0	0	0	0	0	0	0	0	0	0	0	0	0	0
492624150	2	2	49	3	2	2	1	0	0	0	0	0	0	0	0	0	0	0	0	0	0	0	0	0	0	0	0	0	1	1	0	0	0	1	0	1	0	0	1	1	0	2	0	0	0	0	0	0	0
493117807	2	2	37	3	2	9	3	2	1	1	1	2	1	2	2	2	1	2	1	2	2	2	2	2	1	1	1	2	2	2	1	1	1	1	2	2	1	1	2	2	1	2	2	1	2	2	1	2	2
491732730	2	2	45	3	1	2	2	0	0	0	0	0	0	0	0	0	0	1	0	1	0	0	0	0	0	0	0	0	0	0	0	0	0	0	0	1	0	0	0	0	1	0	0	0	0	0	0	0	0
490880216	2	2	29	2	1	9	2	1	1	2	1	1	1	0	0	1	1	1	1	1	0	0	0	0	1	1	0	0	1	0	1	0	1	0	0	0	1	1	1	1	1	2	0	1	0	1	0	0	0
491684545	2	2	71	4	5	3	6	0	0	0	0	1	0	0	1	0	0	1	0	1	0	0	0	0	0	0	0	0	0	0	0	0	1	0	0	0	0	0	0	1	0	0	0	0	0	0	0	0	0
491628140	2	2	68	4	2	9	6	0	1	0	0	0	0	0	0	0	0	0	1	0	0	0	0	0	0	0	0	0	1	1	0	1	1	1	0	1	1	0	2	1	1	1	0	0	0	1	0	1	0
490992565	2	2	80	4	1	2	6	1	1	1	1	0	1	1	1	1	1	1	1	1	1	1	1	1	0	1	1	1	1	0	1	0	1	0	0	0	0	0	0	0	1	0	1	0	0	0	0	1	0
491690969	2	2	56	3	5	9	3	0	0	0	0	0	0	0	0	0	0	0	0	0	0	0	0	0	0	0	0	0	0	0	0	0	0	0	0	0	0	0	0	0	0	0	0	0	0	0	0	0	0
491789748	2	2	57	3	2	9	3	0	1	0	0	0	0	0	0	0	0	1	1	0	0	0	0	0	1	0	1	0	0	0	0	0	0	1	0	0	0	0	0	0	0	0	0	0	0	1	0	0	0
492038964	2	2	42	3	2	9	7	0	0	0	0	1	0	0	0	0	0	1	1	0	0	0	1	1	1	0	0	0	2	1	1	1	1	1	1	1	1	2	2	2	2	1	2	1	2	2	1	1	2
491783263	2	2	57	3	2	3	1	0	0	0	0	0	1	0	0	0	1	0	1	1	1	0	1	0	1	0	1	1	1	0	0	0	0	0	0	0	0	0	0	1	0	0	0	0	0	0	0	0	0
491608072	2	2	52	3	4	9	2	0	0	0	0	0	0	0	0	0	0	0	0	0	0	0	0	0	0	0	0	0	0	0	0	0	0	0	0	0	0	0	0	1	1	0	0	0	0	0	0	0	0
491607292	2	2	24	2	3	3	4	3	2	1	1	3	2	3	2	3	1	3	2	2	3	3	2	2	1	3	2	0	2	1	2	1	1	1	1	1	1	1	2	1	1	1	2	2	1	1	1	1	1
492690600	2	2	58	3	5	1	2	0	1	0	0	0	0	0	1	0	0	1	0	1	0	0	0	0	0	0	0	0	0	1	0	0	0	0	0	0	0	1	1	0	0	0	0	0	0	0	0	0	0
491784428	2	2	44	3	5	2	2	0	0	0	0	0	0	0	2	0	0	0	0	0	0	0	0	0	0	0	0	0	2	0	1	0	2	1	1	2	0	2	2	1	2	1	0	2	1	2	0	1	1
491783181	2	2	56	3	2	2	8	0	0	0	0	0	0	0	0	0	0	0	0	0	0	0	0	0	0	0	0	0	0	0	0	0	0	0	0	0	0	0	0	1	0	0	0	0	0	0	0	0	0
491625740	2	2	30	2	2	3	2	1	1	1	1	1	1	0	2	1	1	1	1	1	1	0	1	1	1	0	0	0	1	1	0	1	1	1	2	2	1	0	1	2	1	0	1	0	1	1	0	1	0
493103350	2	2	21	2	1	3	2	1	1	1	0	1	0	0	1	1	0	1	1	1	0	0	0	0	1	0	0	0	1	1	1	0	0	1	0	1	1	1	1	1	1	0	1	0	1	1	0	1	0
491710875	2	2	47	3	1	3	2	0	0	1	0	1	0	0	2	0	1	1	1	1	0	0	1	2	0	1	0	1	1	1	1	0	1	1	0	1	0	1	1	0	1	1	0	1	1	1	0	0	1
491624762	2	2	55	3	5	5	4	0	1	0	0	1	0	0	0	0	0	0	0	1	1	0	0	0	0	0	0	0	0	0	0	0	0	0	0	0	0	0	0	0	1	0	0	0	0	0	0	0	0
491783001	2	2	35	3	2	3	2	0	0	0	1	0	1	0	0	0	0	0	0	0	0	0	0	0	0	0	0	0	0	0	0	0	0	0	0	0	0	0	0	0	1	0	0	0	0	0	0	0	0
491789089	2	2	53	3	2	9	2	1	0	0	1	1	0	0	0	0	0	1	1	1	0	1	0	1	0	1	1	0	2	0	1	2	2	2	0	2	0	2	2	2	2	1	1	2	2	1	1	1	0
491614887	2	2	23	2	1	3	2	1	1	1	1	1	1	1	0	1	1	1	1	1	1	1	1	1	1	1	1	1	2	0	2	1	2	3	0	2	1	0	0	2	2	1	2	2	2	0	0	1	1
491625960	2	2	30	2	2	1	2	1	0	0	0	0	0	0	0	1	0	0	1	1	0	0	1	1	0	0	0	0	2	0	1	0	2	1	0	1	0	2	1	2	2	1	0	1	2	1	0	0	0
492718759	2	2	34	2	2	3	5	0	0	0	0	0	0	0	0	0	0	0	1	0	0	0	0	0	1	0	0	0	1	0	0	0	2	1	0	2	0	0	1	3	2	1	1	0	0	1	1	0	0
491843329	2	2	31	2	1	1	2	2	0	2	0	2	0	0	1	2	3	2	3	3	2	1	2	1	2	1	1	3	1	0	1	0	0	0	0	0	1	1	1	1	1	0	1	2	1	1	1	1	1
491608809	2	2	57	3	5	9	2	0	0	0	0	2	0	0	1	0	0	0	2	0	0	0	0	0	0	0	0	0	0	0	0	1	3	0	0	0	0	1	0	0	1	0	0	2	0	1	1	0	0
490943237	2	2	60	3	3	1	5	1	1	1	1	1	1	0	0	0	1	1	1	1	0	1	1	1	0	0	1	1	0	0	1	0	1	0	0	0	0	1	1	1	1	0	1	0	1	0	0	1	1
491789978	2	2	23	2	1	3	1	1	0	0	0	0	2	0	0	1	0	1	2	1	0	1	0	1	1	0	1	0	2	0	1	0	2	2	0	2	1	2	2	2	2	1	2	1	1	2	1	1	2
492031701	2	2	52	3	2	9	2	3	1	3	0	2	1	0	0	2	3	2	3	3	1	1	3	2	3	1	2	3	2	2	2	0	1	1	0	1	1	3	2	3	2	1	1	2	2	2	1	2	3
491804770	2	2	49	3	2	3	2	0	0	0	0	0	1	0	0	0	0	0	0	0	0	0	0	0	1	0	0	0	1	0	0	0	0	1	0	1	1	0	0	1	1	1	0	1	0	1	0	1	0
490880774	2	2	29	2	1	1	5	0	0	0	0	0	0	0	0	1	0	0	0	0	0	0	0	0	0	1	0	0	1	0	0	1	3	0	0	0	1	1	1	1	3	0	1	2	0	1	3	1	1
491801000	2	2	30	2	1	9	1	0	1	0	0	0	1	0	0	0	1	1	1	1	0	0	0	0	1	0	0	0	1	2	0	1	0	2	0	2	0	1	1	2	1	0	0	1	2	1	0	0	0
491025456	2	2	36	3	1	4	2	0	0	0	0	2	1	0	0	1	1	0	0	1	1	1	1	2	2	0	1	1	1	2	1	0	2	1	0	1	3	1	1	1	2	1	1	1	1	1	0	1	1
491804461	2	2	30	2	2	4	2	0	1	1	1	0	1	0	2	0	1	1	1	1	2	0	1	0	1	0	0	0	0	1	0	0	0	1	0	1	0	1	0	1	1	1	0	0	0	1	0	0	0
491689466	3	2	38	3	2	2	2	0	0	0	0	1	1	0	1	1	1	0	1	1	0	0	1	0	1	0	1	0	1	0	0	0	1	1	0	1	0	1	0	1	1	0	0	1	1	1	1	1	1
490932664	2	2	31	2	2	3	2	1	1	0	0	0	0	0	2	0	0	1	1	1	1	0	0	0	2	0	2	0	2	2	1	0	1	1	0	1	2	1	1	3	2	1	2	0	1	1	0	2	0
491854143	2	2	27	2	1	3	2	1	1	1	1	1	1	1	1	1	1	1	1	2	1	0	1	1	1	1	0	1	1	1	1	1	1	1	0	0	0	1	1	1	1	1	0	1	1	1	1	0	1
491607008	2	2	40	3	2	2	5	1	0	0	0	0	1	0	0	0	1	1	1	1	1	1	1	0	1	0	1	1	1	1	1	2	2	1	2	1	1	1	2	1	1	0	2	1	1	1	2	1	1
493012043	2	2	39	3	2	3	3	2	0	0	0	0	2	0	1	0	0	2	1	2	0	0	0	0	2	0	0	0	2	1	0	3	0	0	0	0	0	0	2	2	1	0	1	0	0	1	3	0	0
491617292	2	2	27	2	2	2	2	3	3	0	0	0	0	1	3	2	0	3	2	0	0	0	0	2	0	0	2	1	3	3	1	2	0	0	1	0	0	2	2	3	1	1	2	1	2	1	3	1	2
490913751	2	2	26	2	2	3	1	2	0	2	1	2	1	0	2	2	2	1	2	2	0	0	2	0	2	2	0	0	2	0	2	0	0	2	0	0	2	2	2	3	3	2	0	2	0	2	0	0	2
492492295	2	2	41	3	2	3	2	1	0	0	2	0	0	0	1	0	0	2	1	1	0	1	0	0	1	1	1	0	3	2	0	1	0	2	1	3	0	0	3	3	1	0	2	1	1	1	1	1	0
491788977	2	2	49	3	2	4	2	0	0	0	0	0	0	0	0	0	0	0	0	1	0	0	0	0	0	0	1	0	1	0	1	0	1	1	0	0	0	1	1	1	2	0	0	1	0	1	0	2	1
491688088	2	2	65	4	3	9	3	0	1	0	0	1	0	0	0	0	1	0	0	1	0	0	1	0	0	0	0	0	1	1	1	0	1	0	0	0	0	1	0	0	2	0	0	1	1	0	0	0	0
491616570	2	2	37	3	2	2	5	1	1	1	0	1	1	1	3	1	1	0	1	1	2	0	1	2	1	0	1	0	2	0	1	0	2	3	0	1	1	2	0	1	2	1	0	1	1	3	0	1	1
491822486	2	2	41	3	2	2	1	1	1	1	1	1	1	0	1	0	1	2	1	0	1	0	1	1	0	1	0	1	3	1	0	2	1	0	0	1	2	3	3	3	2	0	3	1	0	3	2	3	1
490881507	2	2	29	2	2	9	2	2	0	1	1	1	1	0	0	0	1	0	1	1	2	1	1	2	1	0	1	0	1	1	1	1	1	1	1	1	1	1	3	1	2	1	1	1	1	1	1	1	1
490883147	2	2	60	3	2	3	1	0	2	0	0	0	1	0	0	0	0	0	0	0	3	0	0	1	0	0	0	0	0	0	0	0	0	0	0	0	0	0	0	0	0	0	0	0	0	0	0	0	0
492732991	2	2	30	2	2	9	2	0	0	0	0	0	1	1	0	0	0	1	1	1	0	1	0	0	1	1	0	0	1	0	0	0	0	1	0	0	0	0	1	1	1	1	0	0	0	0	0	1	0
492607794	2	2	55	3	1	2	1	1	0	0	1	0	0	0	1	0	0	0	0	0	0	0	0	0	0	1	0	0	1	0	0	1	0	0	0	0	0	1	0	1	1	0	0	1	0	0	0	0	0
492499920	2	2	51	3	5	9	1	1	3	3	3	2	3	3	2	1	3	2	1	3	0	1	3	0	1	3	3	2	1	0	1	0	3	0	1	0	0	0	1	0	1	1	0	1	0	0	1	1	1
492051721	2	2	65	4	1	9	6	0	0	0	0	0	0	0	0	0	0	0	0	0	0	0	0	0	0	0	0	0	0	0	0	0	0	0	0	0	1	0	0	1	1	1	0	0	0	0	0	1	0
491069163	2	2	29	2	1	9	2	1	0	0	0	1	0	0	1	0	0	0	1	1	3	0	0	0	1	1	0	0	1	0	0	0	0	0	0	1	0	0	1	1	1	1	0	0	0	0	0	1	0
491010365	2	2	65	4	2	9	6	1	0	1	1	1	1	0	1	1	1	1	1	1	1	1	1	1	1	0	1	1	1	1	1	1	1	1	1	1	1	1	1	1	1	1	1	1	1	1	1	1	1
491786534	2	2	34	2	1	1	5	0	1	1	0	1	1	0	0	1	2	1	1	2	0	1	2	2	1	1	2	2	1	0	1	0	2	1	0	0	0	1	2	1	1	1	0	1	1	1	1	1	0
491810648	2	2	42	3	2	9	8	0	0	0	0	0	0	0	0	0	0	1	1	1	3	0	0	0	1	0	1	0	1	0	0	0	1	1	0	1	0	0	1	1	1	2	0	1	0	1	1	1	0
491006035	2	2	49	3	2	2	1	1	1	1	0	1	0	0	1	0	1	1	1	1	0	1	1	1	1	1	1	1	3	1	1	0	2	0	0	1	0	1	1	1	1	1	1	1	1	1	1	1	1
491790542	2	2	59	3	2	2	5	1	0	1	0	1	0	0	0	0	1	0	1	2	1	0	0	0	1	2	1	0	3	2	1	2	2	3	0	2	2	1	3	3	2	0	3	2	2	1	3	1	2
491017522	2	2	80	4	3	9	6	1	2	2	1	2	1	1	2	2	2	1	1	2	2	2	2	1	2	0	2	0	0	1	0	1	1	1	1	1	1	1	1	1	1	0	1	1	1	0	0	1	1
492603259	2	2	27	2	1	3	2	3	1	1	1	1	0	0	1	0	0	3	3	1	1	1	1	1	1	1	2	0	3	3	1	1	3	1	0	0	0	1	2	3	3	0	2	2	1	3	2	1	3
490880325	2	2	26	2	2	9	2	1	0	0	0	0	0	0	1	0	0	0	1	1	0	0	0	0	1	0	0	0	1	0	0	0	2	2	0	1	1	2	1	1	1	1	0	2	1	2	0	0	0
491786299	2	2	28	2	1	9	2	1	0	0	0	1	0	0	1	0	0	0	1	1	0	0	0	0	0	0	0	0	1	1	0	0	1	1	0	2	0	1	2	1	2	0	0	0	0	1	0	1	2
491613631	2	2	38	3	2	2	2	2	0	1	1	3	2	0	1	1	3	1	2	2	0	0	2	2	2	1	1	0	2	0	1	1	2	1	0	1	1	3	1	2	2	0	0	3	2	1	1	0	2
490880960	2	2	26	2	1	9	1	1	1	0	1	0	0	1	0	0	0	0	1	0	0	0	0	0	1	0	0	0	1	0	1	0	0	0	0	2	0	1	0	1	1	0	0	1	0	1	0	0	0
491775767	2	2	56	3	2	3	2	0	0	0	0	0	0	0	0	0	0	0	0	0	0	0	0	0	0	0	0	0	0	0	1	0	1	0	0	0	0	0	1	0	1	0	0	0	0	1	0	0	0
491734887	2	2	76	4	2	3	8	0	0	0	0	0	1	0	0	0	0	0	1	0	0	0	0	0	1	0	0	0	0	0	0	0	0	0	0	0	0	0	0	0	0	1	0	0	0	0	0	0	0
491019706	2	2	68	4	3	1	6	3	3	2	0	3	2	3	1	0	3	3	2	3	0	1	3	1	2	0	0	3	2	1	2	0	0	1	3	1	1	3	2	2	3	0	0	0	3	1	0	2	3
492352021	2	2	61	4	2	1	8	1	1	0	1	0	1	0	2	1	0	1	1	1	1	1	0	0	1	1	1	0	2	2	0	1	0	2	0	0	1	0	3	2	1	1	2	0	0	1	2	2	0
491633195	2	2	34	2	1	2	2	1	1	0	0	0	0	1	0	0	0	1	0	0	0	0	0	0	0	0	1	0	1	0	0	0	0	0	1	1	0	0	0	1	0	0	0	0	0	1	0	0	0
491783192	3	2	41	3	1	3	2	0	0	1	0	0	1	0	1	1	0	1	1	0	0	0	0	0	0	0	0	0	0	0	0	0	0	1	0	0	0	0	0	1	0	0	0	0	0	1	0	0	0
490894990	2	2	63	4	3	1	5	0	0	0	0	0	0	0	0	0	0	0	0	0	0	0	0	0	0	0	0	0	2	2	2	2	2	2	2	2	2	2	2	2	2	2	2	2	2	2	2	2	2
492352192	2	2	41	3	2	2	2	1	3	0	0	0	1	0	0	1	0	0	1	0	0	1	0	0	1	1	0	0	0	2	0	0	0	0	0	0	0	0	0	0	1	0	0	0	0	0	0	0	0
491297541	2	2	25	2	2	9	5	0	0	0	0	0	0	0	0	0	0	0	0	0	0	0	0	0	0	0	0	0	1	0	1	0	1	1	0	1	0	1	1	2	1	1	0	1	0	1	1	1	1
491300063	2	2	36	3	2	2	4	1	0	0	0	1	1	0	1	0	0	0	1	0	1	0	0	0	1	0	0	0	1	0	0	1	0	1	0	1	0	0	1	1	0	0	0	0	0	1	0	0	0
491622736	2	2	31	2	2	2	2	1	0	0	1	1	1	0	1	2	0	2	2	2	0	1	0	1	2	0	2	0	2	1	2	0	1	2	0	3	1	2	2	2	3	2	3	2	2	3	1	2	2
490880969	2	2	34	2	2	3	1	1	0	1	0	2	2	0	1	2	3	2	2	3	2	2	3	3	2	1	2	3	2	0	1	1	1	1	1	1	2	1	1	2	1	0	1	1	2	1	1	1	1
492618461	2	2	55	3	2	4	2	0	0	0	0	0	0	0	0	0	0	0	0	0	0	0	0	0	0	0	0	0	1	1	0	1	1	1	0	1	0	1	0	2	1	1	0	1	0	1	0	0	0
490920100	2	2	65	4	2	1	6	0	1	3	0	0	0	1	1	0	0	0	1	1	0	0	1	0	1	0	0	0	0	1	0	0	3	0	0	0	0	0	0	0	1	0	0	0	0	0	0	0	0
492958120	2	2	39	3	2	5	2	0	0	0	0	0	0	0	0	0	0	0	0	0	0	0	0	0	0	0	0	0	0	0	1	0	0	2	0	0	0	1	0	0	1	2	0	0	0	0	0	0	0
490942646	2	2	26	2	1	2	7	1	1	2	1	1	2	1	2	1	1	3	1	2	1	0	1	2	2	1	0	2	0	0	0	0	1	0	0	2	0	0	0	0	0	0	0	0	0	0	0	0	0
491783194	2	2	46	3	1	2	2	0	0	1	0	1	0	0	1	0	1	1	1	1	1	0	1	1	1	0	1	1	0	1	2	0	0	1	0	0	0	3	0	0	3	1	1	3	1	1	0	1	3
491852363	2	2	46	3	1	2	1	0	0	0	0	0	0	0	1	0	0	1	0	0	0	0	0	0	1	0	0	0	0	0	0	0	0	0	0	0	0	1	0	0	1	1	0	0	0	1	0	0	0
491638258	2	2	32	2	1	1	2	1	0	1	0	1	1	0	1	2	1	1	1	2	2	1	1	1	2	1	2	1	3	3	2	1	2	3	1	3	2	1	3	3	3	1	2	1	1	1	1	3	3
492042851	2	2	49	3	2	9	2	1	0	0	0	1	0	1	0	0	0	0	1	1	1	0	0	0	1	1	0	0	1	0	0	0	0	1	1	0	0	0	1	1	1	0	0	0	0	1	0	1	0
491009340	2	2	47	3	2	2	2	1	0	1	0	0	0	0	1	0	0	1	1	1	1	0	1	0	1	0	0	0	3	0	3	0	3	3	0	3	3	3	3	3	3	0	3	3	3	3	3	3	3
491630325	2	2	54	3	2	3	1	1	1	0	0	0	0	0	0	0	0	1	1	0	0	0	1	0	0	0	0	0	1	1	0	1	0	0	0	0	1	0	2	2	1	1	0	0	0	1	0	1	0
491604442	2	2	28	2	1	9	7	1	1	1	0	1	2	1	1	1	0	1	1	1	1	1	2	0	2	2	2	0	1	1	0	0	0	1	0	1	1	0	2	2	0	2	0	0	0	1	1	1	0
491723707	2	2	33	2	2	4	10	0	1	0	0	2	1	0	1	0	0	1	0	0	1	0	0	0	1	0	0	0	1	2	1	2	3	1	0	1	1	1	1	2	2	1	0	1	0	1	0	1	0
491872950	2	2	36	3	1	9	8	1	1	0	1	1	2	1	1	1	1	2	1	2	0	1	1	2	1	1	1	1	2	1	0	1	0	0	0	0	2	0	1	2	2	0	2	0	0	1	1	1	0
491297610	2	2	78	4	1	3	6	0	0	1	0	1	1	0	0	0	1	0	1	1	0	0	1	0	0	0	0	1	0	0	0	0	1	0	0	0	0	1	1	1	1	0	0	0	0	0	0	0	1
491787083	2	2	59	3	2	2	1	0	0	0	0	0	0	1	0	0	0	0	0	0	0	0	0	0	0	0	0	0	1	0	1	0	1	0	0	1	0	1	1	1	1	1	1	1	1	1	1	0	2
491302947	2	2	44	3	5	2	5	0	1	0	0	0	0	0	0	0	0	0	0	0	0	0	0	0	1	0	0	0	1	2	0	0	1	0	0	1	0	0	1	0	1	0	0	0	0	1	0	0	0
491604249	2	2	28	2	1	9	2	1	0	0	0	0	0	0	0	0	0	0	0	1	0	0	1	0	0	0	0	0	1	1	1	0	1	0	0	0	1	1	0	1	2	0	0	0	0	0	1	1	0
491307184	2	2	26	2	1	9	5	2	2	0	1	1	0	0	1	0	1	1	1	2	1	0	0	1	1	0	1	0	2	1	0	0	1	1	1	1	0	0	0	1	1	1	0	0	0	1	1	0	0
491743892	2	2	41	3	1	2	2	1	0	0	0	1	0	0	1	0	0	0	1	1	0	0	0	0	1	0	0	0	0	0	0	0	1	0	0	0	0	0	0	1	1	0	0	0	1	1	1	0	0
491714194	2	2	33	2	1	2	2	1	1	1	0	1	1	0	1	0	2	1	1	2	1	1	2	3	2	0	1	2	2	1	1	1	2	2	0	1	1	1	2	1	3	2	0	1	2	2	0	1	1
490884043	2	2	46	3	2	2	3	0	0	0	0	0	0	0	0	0	0	0	0	0	0	0	0	0	0	0	0	0	0	0	0	0	0	0	0	0	0	0	0	0	0	0	0	0	0	0	0	0	0
491311041	2	2	34	2	2	9	8	0	0	0	0	0	0	0	0	0	0	0	0	0	0	0	0	0	0	0	0	0	0	0	0	0	0	0	0	0	0	0	0	0	0	0	0	0	0	0	0	0	0
492317762	2	2	53	3	5	1	5	0	0	0	0	0	0	0	0	0	0	0	0	0	0	0	0	0	0	0	0	0	3	2	2	1	3	2	0	2	1	2	2	3	3	0	2	2	1	3	1	2	1
491629047	2	2	65	4	3	3	6	0	0	0	0	0	0	0	1	0	0	0	1	1	2	0	0	0	1	0	0	0	1	1	0	1	0	0	0	1	0	0	1	0	1	2	0	0	0	1	0	0	0
491610856	2	2	51	3	2	2	5	1	1	1	0	0	1	0	1	0	0	2	2	1	0	0	0	1	1	1	1	0	3	3	3	3	1	3	1	3	2	2	3	3	3	1	3	2	1	3	3	3	2
491833329	2	2	47	3	2	2	5	3	3	3	3	3	3	2	3	2	3	3	3	3	3	2	3	3	3	3	3	3	3	2	2	0	3	3	1	2	2	3	3	2	3	2	1	3	3	3	2	3	2
491846508	2	2	40	3	2	4	2	1	0	0	0	0	0	0	1	0	0	0	0	0	0	0	0	0	0	0	0	0	2	0	0	1	0	1	0	2	0	0	1	1	2	1	0	0	0	1	0	1	0
492164136	2	2	73	4	2	3	8	0	0	0	0	0	0	0	0	0	0	0	0	0	0	0	0	0	0	0	0	0	0	0	0	0	0	0	0	0	0	0	0	0	0	0	0	0	0	0	0	0	0
492354476	2	2	52	3	2	3	3	1	1	0	0	0	0	0	0	0	0	1	0	0	0	0	0	1	1	0	0	0	2	2	0	3	0	1	1	1	0	0	2	1	2	0	0	0	1	0	2	0	0
491016182	2	2	32	2	1	5	7	0	0	0	0	0	0	0	0	0	0	0	0	0	0	0	0	0	0	0	0	0	0	0	0	0	0	0	0	0	0	0	0	0	0	0	0	0	0	0	0	0	0
493115020	2	2	36	3	2	2	4	2	0	1	0	3	1	0	3	1	1	1	2	2	1	0	1	3	1	0	0	1	0	1	0	2	1	0	0	0	0	0	0	1	1	1	0	0	0	0	0	0	0
492640893	2	2	36	3	1	1	2	3	2	3	2	3	3	0	3	3	3	3	3	3	0	3	3	3	3	0	3	3	3	3	3	1	3	3	0	3	3	3	3	3	3	3	3	0	3	3	0	3	3
491784020	2	2	35	3	1	9	2	1	1	1	0	1	0	0	0	0	1	2	1	2	1	1	1	1	1	0	1	1	1	0	1	0	1	0	0	0	0	1	1	1	2	0	0	0	0	1	1	0	0
491606507	2	2	38	3	1	4	1	0	0	0	0	0	0	0	0	0	0	1	0	0	0	0	3	0	0	0	0	0	0	0	0	0	0	0	0	1	0	0	0	0	0	0	0	0	0	0	0	0	0
491627818	2	2	42	3	1	2	1	2	1	1	1	1	1	1	1	1	1	1	1	2	1	1	1	1	1	1	1	1	2	3	1	1	0	1	1	0	0	3	1	1	1	0	1	1	1	1	2	1	1
491613238	2	2	63	4	1	9	5	2	1	1	0	2	1	0	1	0	2	2	2	2	0	0	2	1	1	0	1	1	1	1	0	0	0	0	0	1	0	1	1	1	1	0	1	1	0	1	0	1	0
492605857	2	2	34	2	1	4	1	1	1	1	1	1	1	1	0	1	1	1	1	1	1	0	1	1	1	1	0	1	3	1	2	1	2	1	1	2	1	3	2	1	3	2	2	2	2	2	1	1	3
491607177	2	2	71	4	2	9	6	0	1	1	1	0	0	0	0	0	1	0	1	0	2	0	1	0	0	0	0	0	0	1	0	1	1	0	0	0	0	1	0	1	1	0	0	1	0	0	0	0	0
490880748	2	2	46	3	2	4	1	0	0	0	0	0	0	0	0	0	0	0	0	1	0	0	0	0	1	0	0	0	0	0	0	0	1	1	0	1	0	1	0	0	1	0	0	1	0	1	0	0	0
491689438	2	2	40	3	1	9	10	1	1	1	0	1	0	0	1	0	0	1	1	0	1	1	0	0	1	1	1	0	1	0	0	0	0	1	0	1	0	1	2	1	1	1	0	1	0	1	0	1	0
493103822	2	2	27	2	1	3	2	2	0	0	0	3	1	0	0	0	1	2	2	2	0	0	1	3	1	0	0	3	2	1	1	1	1	1	0	0	0	3	3	3	2	1	0	2	1	2	2	0	2
491799100	3	2	39	3	2	9	8	3	1	1	0	3	2	0	1	1	3	3	3	2	1	1	1	1	2	2	1	0	3	3	1	0	3	3	0	3	2	2	3	3	2	0	3	1	2	3	1	1	1
491782938	2	2	53	3	2	4	1	0	0	0	0	0	0	0	0	0	0	0	0	0	0	0	0	0	0	0	0	0	1	0	0	0	0	0	0	0	0	0	1	1	0	1	1	0	0	1	1	1	0
491785095	2	2	46	3	2	2	1	1	0	1	2	0	1	0	2	0	1	2	2	1	2	0	1	0	0	2	1	0	2	2	0	2	1	1	0	2	1	1	3	3	1	1	0	2	0	0	2	0	0
491299615	2	2	61	4	2	2	5	0	0	1	0	0	0	0	0	0	0	1	0	1	0	0	1	0	0	0	0	1	3	2	2	1	2	2	0	2	0	2	2	2	2	3	2	1	0	3	2	2	2
491303751	2	2	31	2	1	5	2	0	0	0	0	0	1	0	0	1	0	0	0	0	0	0	0	0	1	0	0	0	0	0	0	0	0	0	0	1	0	0	0	0	1	0	0	0	0	0	0	0	0
491302441	2	2	33	2	2	9	1	0	0	0	0	0	0	0	1	0	0	0	1	0	0	0	0	0	0	0	0	0	1	1	0	1	1	1	0	2	0	1	1	1	1	0	1	1	2	1	1	1	1
491801323	2	2	64	4	2	9	8	0	1	0	0	0	0	0	0	0	0	0	0	0	0	0	0	0	0	0	1	0	0	0	0	0	0	0	0	0	0	0	0	0	0	0	0	0	0	0	0	0	0
491789588	2	2	50	3	4	2	2	1	0	1	1	1	0	0	1	0	2	0	2	2	1	2	2	1	2	1	1	2	2	1	1	2	2	2	2	2	1	2	1	2	2	1	1	1	2	2	2	2	2
492026920	2	2	59	3	5	3	1	1	0	0	0	1	0	0	1	0	1	1	1	1	0	1	1	0	1	0	0	0	1	0	2	0	1	0	0	1	0	1	1	1	2	1	0	2	0	1	1	0	1
491804259	2	2	58	3	1	2	2	0	0	0	0	0	0	0	1	0	0	1	0	0	0	0	0	0	0	0	0	0	2	0	1	2	1	1	0	1	1	2	2	3	2	1	1	2	2	3	0	2	0
492047272	2	2	58	3	1	2	2	0	1	1	0	0	0	0	1	0	1	1	3	1	0	0	1	0	1	0	0	0	0	0	1	0	0	0	0	0	0	1	1	1	1	0	0	1	0	0	1	0	0
491805296	2	2	62	4	2	9	6	0	0	0	0	0	0	0	0	0	0	0	0	0	0	0	0	0	0	1	0	0	1	0	0	0	0	1	0	0	0	1	0	1	1	0	0	0	0	1	0	0	1
491606593	2	2	40	3	1	2	2	3	0	2	0	0	1	1	2	2	2	1	3	3	0	1	3	3	2	2	2	1	2	0	3	0	1	1	0	0	1	3	2	3	3	1	2	3	1	2	0	1	1
491774179	2	2	64	4	2	5	1	0	0	0	0	0	0	0	0	0	0	0	0	0	1	0	0	0	0	0	0	0	0	0	0	0	0	0	0	0	0	0	0	0	1	0	0	0	0	0	0	0	0
491615061	2	2	56	3	2	9	1	0	0	0	0	0	0	0	0	0	0	0	0	0	0	0	0	0	0	0	0	0	1	1	1	1	1	2	1	1	2	1	1	1	2	1	1	1	1	2	1	1	1
492502320	2	2	55	3	1	1	9	0	0	0	0	1	1	0	0	0	0	1	1	1	1	0	0	0	1	0	1	0	0	1	0	0	1	0	0	0	0	0	0	0	0	0	0	0	0	0	0	0	0
491782842	2	2	36	3	2	3	2	1	0	1	0	1	1	1	1	1	1	1	1	1	1	0	1	0	2	1	0	0	3	3	0	0	0	1	0	3	0	0	1	3	1	0	1	0	0	1	1	0	1
491014058	2	2	25	2	1	2	2	2	0	0	0	0	0	0	1	2	0	2	2	2	0	2	0	0	2	0	2	0	3	0	1	0	2	3	1	1	3	2	3	2	3	1	2	2	1	3	0	3	1
491606482	2	2	50	3	2	4	2	0	0	0	0	1	0	0	0	0	2	0	0	2	0	1	0	0	0	0	0	0	0	0	1	0	0	1	0	0	0	0	0	0	1	0	0	1	0	1	0	0	0
490972623	2	2	26	2	2	3	2	2	3	1	0	3	1	0	0	0	0	1	2	1	2	0	1	0	1	1	0	0	0	2	0	2	0	3	2	2	3	1	0	2	0	2	1	2	0	0	0	0	1
491621906	2	2	58	3	2	4	8	0	1	0	1	1	0	0	1	0	1	1	0	1	0	2	2	0	1	0	1	1	0	0	2	0	1	0	0	1	0	1	0	1	2	0	0	1	0	0	0	1	0
491623615	2	2	48	3	2	3	8	1	1	1	1	1	1	1	1	1	1	1	1	1	1	1	1	1	1	1	1	1	1	1	0	0	0	0	0	1	0	0	0	1	0	2	0	0	0	0	0	0	0
491812858	2	2	53	3	2	2	5	0	0	0	0	0	0	0	0	0	1	1	0	0	0	0	0	1	1	0	0	0	3	0	3	3	3	3	3	0	2	3	3	3	3	3	3	3	3	3	3	3	3
490887960	2	2	32	2	2	4	1	2	0	2	1	3	2	0	1	1	3	2	3	3	1	1	1	3	1	2	1	2	3	2	3	3	3	2	2	1	3	3	3	3	3	2	2	3	3	3	3	2	3
491783301	2	2	65	4	2	9	2	0	0	0	0	0	0	0	0	0	0	0	0	0	0	0	0	0	0	0	0	0	0	0	0	0	1	0	0	0	0	0	0	0	1	0	0	0	0	1	0	0	0
491732572	2	2	73	4	2	4	6	1	0	1	1	1	1	0	1	2	1	1	1	1	1	1	0	1	1	0	1	1	1	0	0	0	1	0	0	2	1	0	2	0	1	0	1	1	0	1	0	1	1
491606117	2	2	53	3	2	2	7	0	0	0	1	0	0	0	0	0	0	0	0	0	0	0	0	0	0	1	1	0	1	0	1	0	1	0	0	0	0	1	0	1	1	0	0	1	1	0	0	0	0
491783085	2	2	64	4	2	9	6	1	1	1	1	0	1	0	1	1	1	2	1	1	1	0	1	0	1	1	1	0	1	1	0	1	0	0	0	1	0	1	1	1	1	1	0	0	0	0	1	0	0
491634075	2	2	42	3	2	3	2	2	1	2	0	1	1	0	0	2	2	1	2	2	1	1	3	1	1	0	1	2	3	2	1	1	2	0	0	3	1	2	3	3	3	1	2	2	1	2	1	2	0
492045188	2	2	55	3	5	2	1	1	1	1	1	2	0	0	0	1	1	1	1	2	0	0	1	1	1	1	1	1	0	0	0	0	1	0	0	0	0	1	0	1	1	0	0	1	0	1	0	0	0
492044061	2	2	26	2	2	2	8	1	0	1	0	2	1	0	0	1	1	1	1	2	1	1	1	3	2	1	0	1	2	0	0	0	2	2	1	0	1	1	1	2	2	1	1	1	2	2	1	1	2
492156566	2	2	55	3	5	1	2	1	2	1	0	2	1	2	2	1	1	2	1	3	1	1	3	1	2	3	2	1	2	1	1	0	0	1	1	0	1	1	3	1	2	0	0	1	2	2	0	1	2
491616512	2	2	63	4	2	2	5	0	0	0	0	0	0	0	0	0	0	0	0	0	0	0	0	0	0	0	0	0	0	0	1	0	0	0	0	0	1	0	0	1	1	0	0	0	0	0	0	0	0
490896243	2	2	31	2	1	9	2	1	0	0	0	1	0	0	1	1	0	0	1	1	1	0	0	0	1	0	0	0	1	0	1	0	1	0	3	1	1	1	1	1	1	1	1	1	0	1	0	0	0
492353725	2	2	49	3	2	2	5	0	0	0	1	0	0	0	0	0	0	0	0	0	1	0	0	0	0	0	1	0	0	1	0	1	0	0	0	0	0	0	0	1	0	0	0	0	0	0	0	1	0
492027510	2	2	37	3	2	9	2	1	0	1	1	0	1	0	2	0	0	2	2	2	0	1	0	0	1	0	1	0	2	0	1	2	0	0	0	0	1	0	2	2	3	1	1	1	0	1	1	2	1
490880884	2	2	29	2	1	3	1	1	1	1	0	3	1	1	2	1	2	1	1	2	1	1	1	2	2	0	1	2	2	1	1	1	2	2	0	3	2	2	2	2	2	1	1	2	2	1	1	2	2
491773083	2	2	52	3	3	2	2	0	0	0	0	0	0	0	0	0	0	0	0	0	0	0	0	0	0	0	0	0	0	0	0	0	0	0	0	0	0	0	0	0	0	0	0	0	0	0	0	0	0
491297834	2	2	37	3	1	1	2	1	1	1	1	1	1	1	1	1	1	1	1	1	1	1	1	1	1	1	1	1	1	0	1	0	2	0	0	1	0	0	1	1	1	1	0	1	0	2	0	0	0
492352214	2	2	27	2	2	9	1	0	0	0	2	0	0	1	1	1	0	1	1	0	2	0	0	0	1	0	1	0	3	1	2	1	2	1	1	2	2	2	2	3	3	2	2	1	0	3	0	2	1
491009311	2	2	82	4	5	1	6	0	0	0	0	0	0	0	0	0	0	0	0	0	1	0	0	0	0	0	0	0	0	0	0	0	0	0	0	0	0	0	0	0	1	0	0	1	0	0	0	0	0
492661492	2	2	27	2	2	9	5	0	0	1	0	1	0	0	0	1	1	0	1	1	0	1	0	1	0	0	1	1	1	0	0	0	1	0	0	0	0	0	0	1	1	0	0	1	1	1	0	0	0
490914434	2	2	38	3	2	1	5	0	0	0	0	0	0	0	0	2	0	0	0	1	0	0	0	0	0	0	0	0	2	0	0	0	1	2	0	2	1	1	1	2	2	2	2	0	0	1	1	1	0
491298329	2	2	47	3	1	2	2	1	1	0	1	1	1	1	1	1	1	1	1	1	1	1	1	1	1	1	1	1	1	0	1	0	1	1	1	1	1	1	1	1	1	1	1	1	1	1	1	1	1
491607234	2	2	70	4	5	9	6	0	0	0	0	1	0	0	0	0	0	0	1	0	0	0	0	0	0	0	0	0	0	0	0	0	0	0	0	0	0	0	0	0	0	0	0	0	0	0	0	0	0
491297642	2	2	73	4	5	2	6	1	0	0	0	0	1	0	2	1	0	1	1	1	1	0	0	0	1	1	1	0	1	0	1	0	0	1	0	2	0	0	1	2	1	0	0	0	0	1	1	1	0
491301598	2	2	64	4	1	2	5	0	1	1	0	0	1	0	0	0	0	1	1	1	0	0	1	0	0	0	0	0	3	1	0	1	1	2	3	2	1	2	2	2	3	0	2	3	1	3	1	2	2
490931582	2	2	35	3	1	9	1	1	0	0	0	1	0	0	1	0	0	0	2	1	0	0	0	0	1	0	0	0	2	0	1	2	2	2	0	0	1	3	3	2	3	0	2	3	3	3	0	2	2
490907138	2	2	75	4	2	2	6	0	0	0	1	0	0	0	0	0	0	0	0	0	0	0	1	0	0	0	0	0	0	0	1	1	2	1	0	1	1	2	0	2	1	2	0	1	1	0	1	2	1
491795696	2	2	24	2	1	6	2	0	0	0	0	1	0	0	0	1	1	0	1	0	0	0	0	0	0	0	0	0	1	0	1	0	1	1	0	1	1	2	1	1	1	1	0	1	1	2	1	0	1
492496357	2	2	33	2	1	2	2	2	0	1	1	1	1	0	1	0	1	2	2	2	1	1	0	1	2	1	1	2	2	0	1	0	2	2	0	1	1	2	2	1	2	1	1	1	2	2	0	1	1
491300239	2	2	64	4	3	3	6	0	0	0	0	1	0	0	0	0	0	0	0	0	0	0	0	0	1	0	0	0	0	0	0	0	0	0	0	0	0	0	0	0	0	0	0	0	0	0	0	0	0
491784792	2	2	45	3	2	4	2	0	0	0	0	0	0	0	0	0	0	1	1	1	0	0	0	0	1	0	0	0	2	0	0	0	0	0	0	1	0	0	1	2	1	1	0	0	0	1	1	1	0
491695142	2	2	77	4	2	2	8	0	0	0	0	0	0	0	0	0	0	0	0	0	0	0	0	0	0	0	0	0	0	0	0	0	0	0	0	0	0	0	0	0	0	0	0	0	0	0	0	0	0
491831058	2	2	56	3	2	2	1	2	1	2	2	1	1	2	2	2	1	1	1	2	1	1	2	1	2	1	1	1	1	1	1	0	1	1	1	1	0	1	1	1	1	1	0	1	1	1	1	1	1
491614311	2	2	31	2	1	9	2	2	0	1	0	1	0	0	1	1	2	1	1	1	0	0	1	1	2	0	0	1	3	0	1	2	3	1	0	3	2	3	3	3	3	1	2	3	2	1	2	2	3
491800542	2	2	51	3	2	9	2	1	2	0	0	0	0	0	1	0	0	0	0	1	0	0	0	0	1	0	0	0	1	0	2	0	1	2	0	0	0	1	1	1	1	0	0	1	1	1	0	0	1
491856668	2	2	53	3	2	4	6	0	1	0	0	0	0	0	0	0	0	0	0	0	1	0	0	0	1	0	0	0	0	1	0	0	0	0	0	0	0	1	0	0	1	0	0	1	0	0	0	0	0
490916449	2	2	51	3	2	9	2	0	1	1	0	0	1	0	0	1	0	0	1	2	0	0	0	1	1	0	0	0	3	1	0	0	1	1	0	1	3	0	1	3	1	3	0	0	3	1	0	0	0
493103312	2	2	39	3	2	9	2	1	0	1	0	1	0	0	0	0	1	0	1	0	0	0	0	0	1	0	0	0	0	0	1	0	1	1	0	1	0	1	1	0	1	0	0	1	0	1	0	0	1
491823573	2	2	45	3	2	9	1	0	0	0	0	0	0	0	0	0	0	0	0	0	0	0	0	0	0	0	0	0	0	0	1	0	0	0	0	0	0	0	0	0	1	0	0	0	0	0	0	0	0
491611212	2	2	59	3	5	1	5	0	0	0	0	0	0	0	0	0	1	1	0	0	2	0	0	1	1	0	0	0	0	0	1	0	0	0	0	0	0	0	1	0	1	0	0	0	0	0	0	0	0
490880621	2	2	34	2	1	2	2	1	0	0	0	1	0	0	1	0	1	1	1	1	0	0	1	1	0	0	1	0	1	0	0	0	0	0	0	0	1	0	0	1	0	0	0	0	0	0	0	0	0
491299400	2	2	63	4	2	5	3	1	1	0	0	0	0	0	0	0	0	0	0	0	1	0	1	0	1	1	0	0	2	0	2	0	1	1	2	3	0	0	0	3	2	1	0	1	2	2	0	3	2
491813334	2	2	50	3	2	2	8	0	0	0	0	0	0	0	0	0	0	0	0	1	0	0	0	0	0	0	1	0	1	0	1	0	1	0	0	0	0	1	1	1	1	1	0	1	0	1	1	1	0
491774950	2	2	54	3	5	1	2	0	0	0	0	0	0	0	0	0	0	0	0	1	0	0	0	0	1	0	0	0	1	0	0	0	0	0	0	0	0	0	0	0	0	0	0	0	0	1	0	0	0
491783330	2	2	42	3	1	2	2	0	0	0	0	0	1	0	1	0	0	1	1	1	0	0	0	0	1	0	0	0	0	0	0	1	0	0	0	0	0	1	0	0	1	0	0	0	0	0	0	0	0
491611045	2	2	36	3	2	2	2	0	0	0	0	0	0	0	0	0	0	0	0	0	0	0	0	0	0	0	0	0	0	0	0	0	0	0	0	0	0	0	0	0	1	0	0	0	0	0	0	0	0
491606859	2	2	54	3	2	1	1	0	0	0	0	0	0	0	0	0	0	0	0	0	0	0	0	0	0	0	0	0	1	1	1	2	2	1	0	1	1	1	2	1	1	1	3	0	1	2	1	1	1
491796229	2	2	45	3	1	9	2	0	0	0	0	0	1	0	1	0	0	0	0	0	0	0	0	0	0	0	0	0	0	0	0	0	0	0	0	0	0	0	0	0	0	0	0	0	0	1	0	0	0
492653293	2	2	34	2	2	6	2	2	1	0	2	0	3	1	0	1	1	2	2	1	0	2	0	2	1	1	2	1	1	1	0	0	2	3	0	1	0	1	2	1	2	1	0	1	2	2	1	1	3
491741541	2	2	45	3	1	2	1	1	0	0	0	0	1	0	1	0	0	1	1	1	0	1	0	0	1	1	0	1	1	0	0	0	0	0	0	1	0	0	0	1	1	0	0	1	0	0	0	0	0
491302495	2	2	56	3	1	2	2	1	1	0	1	1	0	0	2	0	2	1	1	1	0	1	1	0	1	1	1	1	1	1	2	1	1	0	0	1	0	2	2	1	2	0	0	2	0	1	2	0	1
491841779	2	2	58	3	2	4	9	0	0	0	0	0	0	0	0	0	0	0	0	0	0	0	0	0	0	0	0	0	0	0	1	0	1	0	0	0	0	1	0	1	1	0	0	1	1	0	0	0	1
491620260	2	2	28	2	2	2	8	0	0	0	0	0	0	0	0	0	0	0	0	0	0	0	0	0	0	0	0	0	0	0	0	0	0	0	0	0	0	0	0	0	0	0	0	0	0	0	0	0	0
493056896	2	2	62	4	3	9	8	0	0	1	0	0	0	0	0	0	3	0	2	3	0	1	2	0	0	0	1	2	0	0	0	0	1	0	0	0	0	0	0	0	1	0	0	1	0	1	0	0	0
491331373	2	2	67	4	2	5	6	0	0	0	0	0	0	0	0	0	0	0	0	0	0	0	0	0	0	0	0	0	0	0	0	0	0	0	0	0	0	0	0	0	0	0	0	0	0	0	0	0	0
492828916	2	2	32	2	2	3	2	0	0	0	0	1	1	0	1	0	0	1	1	0	1	0	0	0	0	0	0	0	2	0	1	1	1	1	0	1	0	2	1	2	3	0	2	2	0	3	1	0	1
491614008	2	2	52	3	2	9	1	0	0	0	0	0	0	0	0	0	0	0	0	0	0	0	0	0	0	0	0	0	0	0	0	0	0	0	0	0	0	0	0	1	1	0	0	0	0	1	0	0	0
490885117	2	2	68	4	5	5	6	0	0	0	0	0	0	0	0	0	0	0	1	1	0	0	0	0	1	0	0	0	1	0	0	0	0	0	0	0	0	0	0	1	0	1	0	0	0	1	0	0	0
490907605	2	2	53	3	2	2	5	0	0	0	0	0	0	0	0	0	0	0	0	0	0	0	0	0	0	0	0	0	1	0	0	0	1	0	0	0	1	0	1	1	1	0	0	0	0	0	0	1	0
490880275	2	2	49	3	5	1	9	0	0	0	0	0	0	0	0	0	0	1	0	0	0	0	0	1	0	0	0	1	1	0	1	1	1	0	0	1	0	1	1	1	1	1	1	1	1	1	1	1	1
491301547	2	2	53	3	2	3	2	1	0	1	0	1	0	0	1	0	1	0	1	1	1	0	1	0	1	0	0	1	1	0	0	0	0	0	0	0	0	0	0	1	1	0	0	0	0	1	0	1	0
491783734	2	2	48	3	5	2	2	0	0	0	1	0	0	0	0	0	0	0	0	1	0	0	0	0	0	0	0	1	1	1	2	1	0	1	1	2	0	0	0	2	2	0	0	2	0	0	0	0	2
492411665	2	2	36	3	2	9	4	1	0	0	0	0	1	0	2	0	0	1	2	1	2	1	0	1	1	0	0	0	3	2	1	2	1	2	0	2	0	3	3	3	2	0	3	2	1	2	2	1	1
491785900	2	2	36	3	1	1	2	1	0	0	0	0	0	0	0	0	2	0	0	1	0	0	1	1	1	0	0	1	0	0	1	0	0	0	0	0	0	2	0	0	1	0	0	3	0	1	1	0	1
490956334	2	2	28	2	1	2	2	0	1	0	0	1	1	0	0	1	0	1	3	0	1	0	0	0	1	0	0	0	1	0	0	0	0	0	0	3	0	0	1	1	0	1	0	0	0	0	0	0	0
491728119	2	2	28	2	1	2	2	1	0	0	0	1	0	0	1	0	0	0	1	1	0	0	0	1	1	0	0	0	1	0	0	0	1	1	0	1	0	0	1	1	1	0	0	0	0	0	0	1	0
491606139	2	2	63	4	2	9	5	1	0	1	0	0	0	0	1	0	1	0	1	1	0	0	1	0	1	0	0	0	0	0	0	0	0	0	0	0	0	0	0	0	0	0	0	0	0	0	0	0	0
491823590	2	2	51	3	2	2	8	1	1	1	0	1	1	0	1	1	1	2	2	1	1	1	2	1	2	1	2	0	2	1	1	1	1	2	0	1	1	1	1	2	1	1	0	1	1	1	0	2	0
491813415	2	2	24	2	2	3	7	0	0	0	1	1	1	0	1	1	1	2	2	0	0	0	0	0	1	1	1	0	1	2	0	0	2	1	0	0	2	0	1	1	1	1	0	0	0	2	2	2	0
490939309	2	2	41	3	2	6	1	0	0	0	0	0	0	0	1	0	0	0	0	0	0	0	0	0	0	0	0	0	2	3	1	2	2	1	2	1	1	1	3	1	2	1	1	1	1	3	2	1	1
491794980	2	2	50	3	1	9	2	3	0	2	2	2	2	0	2	3	2	3	3	2	1	2	2	2	2	1	2	1	2	0	1	3	2	2	1	2	2	3	2	3	2	2	1	2	3	3	0	2	1
491614627	2	2	49	3	2	9	1	2	0	1	1	1	0	1	1	1	1	2	1	1	1	1	1	1	1	1	1	1	2	1	2	2	1	1	2	2	2	1	2	2	2	1	2	1	0	1	2	3	1
491783334	2	2	43	3	2	9	2	1	0	1	0	1	0	0	1	0	1	1	1	1	0	0	0	0	0	1	1	2	0	0	0	0	1	1	0	1	0	1	0	1	1	0	0	1	0	0	0	0	1
491691531	2	2	65	4	3	9	6	3	3	1	1	3	2	0	1	1	2	2	3	2	1	1	2	1	3	0	2	2	2	1	2	1	3	1	0	2	1	2	1	2	2	2	2	1	1	2	0	1	2
491629240	2	2	50	3	2	9	1	0	0	0	0	0	0	0	1	0	0	0	0	0	0	0	0	0	0	0	0	0	1	1	0	1	0	1	2	2	0	0	1	2	1	1	0	0	0	0	0	1	0
491786372	2	2	42	3	2	3	2	0	1	0	0	1	0	0	2	1	2	1	1	1	3	1	0	0	1	1	1	0	1	0	0	1	1	0	0	1	0	1	0	1	2	0	0	1	0	1	0	0	0
491608301	2	2	46	3	2	9	4	0	0	0	0	0	0	0	0	0	0	0	0	0	0	0	0	0	0	0	0	0	0	0	0	0	0	0	0	0	0	0	0	0	0	0	0	0	0	0	0	1	0
491783134	2	2	45	3	2	6	1	0	0	0	0	0	0	0	0	0	0	0	0	0	0	0	0	0	0	0	0	0	0	0	0	0	0	0	0	1	0	0	0	0	0	3	0	0	0	1	0	0	0
490893760	2	2	49	3	1	1	2	0	1	0	0	1	0	0	0	0	1	1	0	1	0	0	1	0	0	0	0	0	2	0	1	1	1	2	0	2	0	1	1	3	2	1	0	1	0	2	1	0	0
491611083	2	2	76	4	3	9	6	0	0	0	3	0	0	0	0	0	1	0	2	2	0	2	0	0	0	2	0	0	2	1	1	2	0	1	0	1	1	1	2	1	1	1	1	1	0	1	1	2	1
491621174	2	2	50	3	1	3	2	0	1	0	0	1	0	0	0	0	0	0	0	0	0	0	0	0	0	0	0	0	0	0	0	0	2	0	0	0	0	0	0	0	1	1	0	0	0	0	0	0	0
491817864	2	2	35	3	2	4	4	1	0	0	0	0	1	0	1	0	0	0	1	0	0	0	0	0	1	1	0	0	0	0	0	0	0	0	0	0	0	0	0	0	0	0	0	0	0	0	0	0	0
491713657	2	2	35	3	1	1	2	1	0	0	0	1	0	0	0	0	0	0	1	1	0	0	1	1	0	0	0	1	0	0	0	0	1	0	0	0	0	0	0	0	1	0	0	1	2	1	0	0	1
491611209	2	2	62	4	2	4	6	0	0	0	0	1	1	0	1	0	0	0	0	0	1	0	0	0	1	0	1	0	0	0	1	0	1	0	0	0	1	1	1	0	1	0	0	1	1	1	0	1	0
491072859	2	2	49	3	2	2	6	0	3	0	0	0	0	0	0	0	0	0	0	0	0	0	0	0	0	0	0	0	0	3	0	0	0	0	0	0	0	0	0	0	0	0	0	0	0	0	0	0	0
492636920	2	2	55	3	1	9	2	0	1	0	0	0	0	0	0	0	0	0	0	0	0	0	0	0	1	0	0	0	1	0	0	0	0	1	0	0	0	0	0	1	0	0	0	0	0	2	1	0	0
491604850	2	2	65	4	2	3	8	0	1	0	0	0	0	1	1	0	0	1	0	1	1	0	0	0	0	1	0	0	0	1	0	0	0	0	0	0	0	0	0	0	1	0	0	0	0	0	0	0	0
491622791	2	2	71	4	2	9	6	1	0	0	1	0	1	0	2	0	0	1	3	0	2	1	0	0	3	0	0	0	1	1	1	0	1	1	0	1	1	1	1	0	1	1	1	1	0	1	0	1	1
491607692	2	2	41	3	2	9	2	0	0	0	0	0	0	0	0	0	0	0	0	0	0	0	0	0	0	0	0	0	0	0	0	0	0	0	0	1	0	0	1	1	0	0	0	0	0	0	0	0	0
493016519	2	2	32	2	2	2	2	0	0	1	0	0	0	0	1	0	0	0	0	0	0	0	1	0	1	0	0	0	3	0	0	1	1	2	0	2	2	1	1	3	2	0	1	1	2	2	0	1	0
491297952	2	2	63	4	1	3	3	0	0	0	0	0	0	0	0	0	0	0	0	0	1	0	0	0	0	0	0	0	0	0	0	0	1	0	0	0	0	0	0	0	0	1	0	0	0	1	0	0	0
490960681	2	2	34	2	2	4	1	0	1	0	0	0	1	0	0	0	1	0	0	1	0	0	0	0	1	1	0	0	2	0	1	0	0	3	0	3	0	3	0	1	3	0	2	3	0	3	0	0	3
490915152	2	2	34	2	2	2	5	1	1	0	0	1	2	1	1	2	2	1	1	2	1	0	2	2	3	0	1	3	1	0	1	1	1	1	1	0	2	2	1	1	1	0	0	1	2	2	0	2	0
490884953	2	2	50	3	5	9	3	1	0	2	2	2	2	2	3	0	2	2	2	2	2	2	1	1	3	2	2	2	1	0	0	1	3	0	0	1	0	0	1	1	1	0	1	0	0	1	1	0	1
491804328	2	2	45	3	2	3	2	1	0	0	1	0	0	0	1	0	0	0	1	1	0	0	0	0	0	0	0	0	0	1	0	0	0	0	0	0	0	0	0	1	1	0	0	1	0	1	0	0	0
493102338	2	2	25	2	1	1	5	2	2	1	1	1	2	2	2	1	2	1	1	1	2	1	1	2	2	1	1	2	0	0	2	1	0	0	1	2	1	0	2	0	2	0	2	0	1	0	1	1	0
491606100	2	2	27	2	2	3	4	1	0	0	1	1	0	0	1	1	1	0	1	0	0	0	0	0	1	1	0	0	1	1	1	0	1	0	0	0	0	2	1	2	3	1	0	1	1	2	0	1	2
490881932	2	2	34	2	2	9	2	0	0	0	0	0	0	0	0	0	0	0	0	1	0	0	0	0	0	0	0	0	0	1	0	0	1	0	0	0	0	0	0	1	0	0	0	0	0	0	0	0	0
491607451	2	2	54	3	2	3	6	1	1	1	1	1	0	0	0	0	1	1	1	1	1	1	1	1	1	1	0	1	1	1	0	1	1	0	0	0	0	0	1	1	1	0	1	0	0	1	2	1	0
490933966	2	2	34	2	2	9	1	1	2	2	2	1	2	1	2	2	2	2	2	2	2	1	2	2	1	1	2	2	2	1	1	1	2	1	2	2	1	1	3	3	2	1	3	1	2	2	1	2	2
491008027	2	2	57	3	2	3	5	1	0	0	1	1	0	0	1	0	0	0	0	1	1	0	0	0	1	1	0	0	1	1	1	1	1	1	0	0	0	2	1	1	1	0	0	1	1	1	2	1	1
491783841	2	2	53	3	2	3	2	0	0	0	0	1	0	0	1	0	0	0	0	0	0	0	0	0	0	0	0	0	0	0	0	0	0	0	0	0	0	0	0	1	0	1	0	0	0	0	0	1	0
491814638	2	2	53	3	2	1	8	0	0	0	0	0	0	0	0	0	0	0	0	0	0	0	0	0	0	0	0	0	1	0	1	0	1	1	0	1	0	1	1	1	1	0	0	1	0	1	0	1	0
491775779	2	2	28	2	1	1	2	3	2	3	3	0	3	0	3	0	3	1	3	3	2	3	1	3	3	3	2	3	3	2	0	3	3	0	0	3	0	1	2	3	3	2	0	0	0	0	3	0	3
491300144	2	2	56	3	2	9	2	0	0	0	0	1	1	0	2	0	0	1	0	0	1	0	0	0	1	1	0	0	1	0	0	0	0	0	0	0	0	1	1	1	1	1	0	0	1	1	1	0	0
491832684	2	2	65	4	2	3	8	0	0	0	0	0	0	0	1	0	0	0	0	0	1	0	0	0	1	0	0	0	1	0	1	0	0	1	0	0	0	0	1	0	1	0	0	1	0	1	0	0	0
491801097	2	2	50	3	2	3	2	0	1	0	0	0	0	0	0	0	0	0	0	0	0	0	0	0	0	0	0	0	0	0	0	0	2	0	0	1	0	1	0	1	1	0	0	1	1	1	0	1	1
493103545	2	2	43	3	2	3	2	1	0	0	0	0	1	0	0	0	0	1	0	1	0	1	0	0	1	0	0	0	3	1	2	1	2	1	0	0	1	2	2	2	2	1	2	1	1	2	1	3	0
490880265	2	2	33	2	2	2	2	2	0	2	1	2	0	1	1	0	2	1	3	1	0	0	1	1	1	1	0	2	0	0	0	0	0	0	0	0	0	0	1	1	2	0	0	0	0	0	1	0	0
490962861	2	2	28	2	2	9	2	1	0	0	0	0	0	0	0	0	0	1	1	1	0	0	1	0	0	0	0	0	1	0	0	0	0	0	0	1	0	2	0	1	1	0	0	2	1	0	0	0	1
491700806	2	2	36	3	2	9	2	1	1	1	2	2	1	1	1	1	1	1	1	2	1	1	1	1	1	1	1	1	0	1	1	1	0	0	0	0	1	0	1	1	1	0	1	0	0	1	1	2	0
491785414	2	2	48	3	1	2	2	2	1	0	1	1	1	0	2	0	0	1	1	1	1	0	0	0	0	1	1	0	1	1	0	0	0	0	0	1	0	0	0	0	1	0	0	1	0	1	0	1	0
491611408	2	2	31	2	2	6	1	2	1	2	3	1	3	0	2	3	3	3	3	3	0	3	2	1	2	3	3	2	3	0	2	3	2	3	2	3	2	2	2	3	2	3	2	2	3	3	3	3	2
491623239	2	2	47	3	2	2	5	0	1	0	0	1	0	0	1	0	0	1	1	1	0	0	0	0	1	1	0	0	1	1	0	0	0	0	0	0	1	0	1	1	1	0	0	0	0	1	2	0	0
492595777	2	2	53	3	2	2	2	0	0	0	0	0	0	0	0	0	0	0	0	0	0	0	0	0	0	0	0	0	0	0	0	0	1	1	0	1	1	1	0	0	1	1	0	1	0	1	1	1	0
490885687	2	2	29	2	2	6	1	0	0	0	0	0	0	0	0	0	0	0	0	0	0	0	0	0	0	0	0	0	0	0	0	0	0	0	0	0	0	0	0	1	1	0	0	0	0	0	0	0	0
491830472	2	2	52	3	2	3	2	2	2	1	2	2	3	1	3	2	2	2	1	2	1	2	1	2	3	2	2	2	2	2	2	1	3	2	2	1	0	1	2	2	2	1	1	2	2	3	2	1	1
491784206	2	2	42	3	2	2	5	1	1	1	0	2	1	0	1	1	2	1	1	2	0	3	1	2	2	1	1	1	3	3	1	1	1	1	0	2	0	2	1	1	3	1	1	1	3	1	3	2	2
490890553	2	2	34	2	1	9	5	1	0	1	0	3	0	0	1	0	2	3	1	3	0	0	2	3	1	0	0	3	1	1	1	0	3	0	0	0	0	2	1	2	3	0	0	1	3	1	0	0	3
490952525	2	2	63	4	2	3	10	1	1	0	0	0	0	1	1	0	0	1	1	1	0	0	0	0	1	1	0	0	1	0	1	0	0	1	1	2	0	1	1	1	1	0	0	0	1	1	0	1	0
491805821	2	2	56	3	2	9	2	0	0	0	0	0	1	0	1	0	0	1	0	0	1	0	0	0	1	0	0	0	0	0	0	0	0	1	0	0	0	0	0	0	1	1	0	0	0	1	0	1	1
491844492	2	2	37	3	2	2	5	1	1	0	0	0	0	0	1	0	0	1	0	0	0	0	0	0	1	0	0	0	1	0	0	0	0	1	0	0	1	0	1	1	0	1	0	0	0	1	0	1	0
491614700	2	2	48	3	2	2	10	0	0	1	0	0	0	0	0	0	0	0	0	0	0	0	0	0	0	0	0	1	0	0	0	0	0	0	0	0	0	0	0	0	0	1	0	0	0	0	0	0	0
491624544	2	2	50	3	3	2	2	0	0	0	0	0	1	0	0	0	0	1	0	1	1	0	0	0	1	0	0	0	0	0	0	0	0	0	0	0	0	0	0	0	0	2	0	0	0	0	0	0	0
491609750	2	2	37	3	2	4	1	0	0	0	0	0	0	0	0	0	0	0	0	0	0	0	0	0	0	0	0	0	1	0	0	0	0	0	0	0	0	0	0	1	0	1	0	0	0	1	0	0	0
490902846	2	2	34	2	2	9	1	3	0	1	0	1	3	0	1	1	2	1	3	2	3	1	1	2	2	0	1	1	0	0	0	0	0	0	0	0	0	0	0	0	0	0	0	0	0	0	0	0	0
491297773	2	2	59	3	5	9	3	0	0	0	0	0	0	0	0	1	2	0	0	1	0	0	0	0	0	0	0	0	0	0	0	0	1	0	0	0	0	0	1	0	1	0	0	0	0	1	0	0	0
491822507	2	2	38	3	1	2	1	1	0	1	0	1	1	0	0	1	1	1	1	1	0	0	1	1	2	0	1	0	1	0	0	1	1	1	0	1	1	0	1	1	1	2	0	1	1	1	0	1	0
491738064	2	2	34	2	2	9	9	0	0	1	0	1	1	0	1	3	3	0	1	3	0	0	1	1	0	0	2	1	3	0	1	0	3	3	0	1	1	3	3	3	3	1	1	3	3	3	0	2	3
491785588	2	2	63	4	2	2	6	1	0	1	1	0	1	0	1	0	1	0	1	1	0	0	1	1	1	1	0	1	2	1	1	1	1	1	0	1	0	2	1	2	2	0	0	2	1	1	1	1	2
491616288	2	2	78	4	2	2	8	2	1	1	1	2	0	0	1	0	2	1	2	1	0	0	0	2	2	1	3	2	2	3	2	0	3	3	1	1	2	3	3	3	3	0	1	3	3	0	0	3	0
490881699	2	2	32	2	1	2	2	3	2	1	2	1	3	1	2	1	3	3	2	3	3	3	1	3	1	1	3	3	1	0	1	2	1	3	0	2	3	2	3	3	3	0	3	0	1	0	0	2	3
492047192	2	2	41	3	1	2	2	0	3	1	0	1	1	0	0	1	1	2	0	1	0	0	1	1	1	1	1	1	3	3	3	2	3	2	0	0	3	3	2	3	3	0	3	1	0	3	2	0	2
491786555	2	2	40	3	1	2	2	1	1	0	0	1	1	0	1	0	1	1	1	1	1	1	1	1	2	0	1	1	3	1	3	3	3	3	2	3	3	3	3	3	3	3	3	3	3	3	3	3	1
493115913	2	2	52	3	2	9	1	0	0	0	0	0	0	0	0	0	0	0	1	0	0	0	0	0	0	0	1	0	1	1	0	0	0	0	0	0	0	0	0	1	0	0	0	0	0	0	0	0	0
491793669	2	2	47	3	1	9	10	2	0	2	0	1	2	1	2	1	1	2	2	2	1	1	2	1	2	1	1	1	2	0	1	0	1	1	0	0	1	1	1	2	1	3	1	1	1	1	0	1	1
491608392	2	2	33	2	2	9	1	1	1	0	0	0	0	1	1	0	0	0	1	1	0	0	0	0	0	0	0	0	0	1	0	0	0	0	1	1	0	0	0	1	0	0	0	0	0	0	0	1	0
492661183	2	2	34	2	1	1	5	1	1	1	0	1	0	1	1	1	3	1	3	3	0	1	0	0	2	0	0	2	2	1	1	0	2	0	0	2	1	1	2	2	3	0	0	1	0	1	0	1	1
493104391	2	2	41	3	1	9	2	0	0	0	0	0	0	0	0	0	0	0	0	0	0	0	0	0	0	0	0	0	1	1	1	0	1	1	0	0	0	1	1	1	1	1	0	1	0	1	0	0	0
490979785	2	2	53	3	2	2	8	0	0	0	0	1	0	0	0	0	0	0	0	0	0	0	0	0	1	0	0	0	0	1	0	0	1	0	0	0	0	0	0	1	0	1	0	0	0	0	0	0	0
491811910	2	2	47	3	5	2	1	3	1	1	2	2	2	1	2	1	1	2	3	2	1	1	2	1	1	1	2	2	3	2	0	0	2	3	1	2	2	2	2	2	3	0	2	3	2	2	2	2	0
491779871	2	2	30	2	2	9	2	0	0	0	0	0	0	0	0	0	0	0	0	0	0	0	0	0	0	0	0	0	0	0	1	1	1	1	0	1	0	1	1	1	1	1	0	0	0	2	1	1	1
491797629	2	2	27	2	2	2	4	1	1	1	1	2	2	2	1	1	1	2	2	2	2	1	2	2	2	2	1	2	2	2	2	2	2	2	2	2	2	2	2	2	2	2	2	2	2	2	2	2	2
491701278	2	2	30	2	1	9	2	0	0	1	0	1	0	0	0	1	1	1	2	1	0	1	1	1	1	1	0	0	1	0	0	0	1	1	0	0	1	2	0	2	1	0	1	1	1	1	0	1	0
491785308	2	2	43	3	1	2	2	3	2	3	1	3	2	2	2	3	2	2	3	2	2	3	3	3	2	3	3	2	3	2	3	1	3	2	1	2	2	3	2	3	3	2	3	2	2	3	3	3	3
491636997	2	2	63	4	2	9	5	1	0	1	0	1	1	0	1	0	1	0	0	1	1	1	1	0	0	0	1	1	2	3	1	1	1	1	0	1	1	2	2	1	1	1	1	1	0	1	1	1	2
491785738	2	2	39	3	2	3	2	1	3	1	2	2	1	1	1	2	1	2	3	1	2	3	2	1	1	2	1	3	3	3	3	3	2	2	3	1	3	3	3	3	3	3	2	3	3	3	3	3	3
491608947	2	2	31	2	2	2	2	3	0	0	0	2	1	0	2	1	1	1	2	2	0	0	0	0	0	0	0	0	1	0	0	0	1	0	0	2	0	1	2	1	1	0	1	0	0	0	0	0	1
491836014	2	2	35	3	2	2	2	1	0	0	0	1	0	0	0	0	0	0	0	1	0	0	0	1	1	0	0	0	0	0	0	0	0	0	0	1	0	0	0	0	0	0	0	0	0	0	0	0	0
491783462	2	2	50	3	1	2	1	0	2	0	1	2	0	0	0	0	0	0	1	2	0	0	1	3	0	1	0	3	1	0	1	0	0	1	0	0	0	1	1	1	2	0	0	1	2	1	0	1	2
491630954	2	2	66	4	2	3	2	3	1	3	3	3	3	0	3	3	3	3	3	3	0	3	3	3	3	3	3	3	3	1	3	1	3	3	1	3	2	3	3	3	3	2	3	3	2	3	1	3	3
491007107	2	2	46	3	2	2	2	1	1	0	0	1	0	0	1	0	1	1	1	1	0	0	1	1	1	0	0	1	1	0	1	0	1	1	0	0	0	1	0	1	1	3	0	1	1	1	0	1	0
491316534	2	2	46	3	2	3	1	2	0	3	0	0	0	0	0	0	0	2	1	1	0	0	0	0	0	0	0	0	0	0	0	0	0	0	0	0	0	0	0	0	0	0	0	0	0	0	0	0	0
492043611	2	2	34	2	1	3	2	0	1	1	1	1	0	1	0	1	1	0	0	1	0	0	1	3	0	1	0	2	1	1	1	0	2	1	0	1	2	2	2	2	3	1	2	3	3	2	1	2	3
491607855	2	2	33	2	1	1	1	0	2	2	1	0	1	0	0	1	2	2	3	3	1	2	1	3	0	1	0	2	1	0	0	1	0	0	0	1	1	2	1	1	3	3	2	1	2	2	0	2	0
492708204	2	2	24	2	1	2	7	2	3	3	0	2	1	3	3	0	3	1	2	3	1	1	3	3	3	1	0	3	1	1	0	0	2	0	3	0	2	2	1	0	1	0	0	2	0	0	0	0	2
490887714	2	2	43	3	2	9	5	0	0	0	0	0	0	0	0	0	0	0	0	0	0	0	0	0	0	0	0	0	0	0	0	0	0	0	0	0	0	0	0	0	0	1	0	0	0	0	0	0	0
491614618	2	2	30	2	1	2	3	0	2	0	0	0	0	0	0	0	0	0	0	0	0	0	0	0	0	0	0	0	0	0	3	2	2	3	3	3	3	3	3	3	0	3	3	3	3	0	2	2	3
491783617	2	2	42	3	1	2	4	0	0	0	0	1	1	0	0	0	0	0	1	1	0	0	0	0	1	0	0	0	0	1	0	0	0	1	0	0	0	0	1	1	1	0	0	0	0	1	3	0	0
491040644	2	2	57	3	1	1	5	0	0	0	0	1	1	0	0	0	0	0	0	0	0	0	0	0	0	0	0	0	1	1	1	0	2	1	0	0	1	1	2	2	1	1	0	2	1	1	1	2	2
491801920	2	2	43	3	2	2	2	2	1	1	1	2	2	0	0	0	2	2	2	1	1	0	2	0	1	0	1	1	2	1	2	2	1	1	0	1	0	0	1	1	1	1	0	1	0	1	2	1	0
492043536	2	2	65	4	5	1	5	0	0	0	1	0	0	0	0	0	0	0	0	0	0	0	0	0	0	0	0	0	0	0	0	1	0	0	0	0	0	0	0	0	1	1	0	0	0	0	0	0	0
491785326	2	2	40	3	2	9	2	0	0	0	0	0	0	0	0	0	0	0	0	0	0	0	0	0	0	0	0	0	0	0	0	0	0	0	0	0	0	0	0	0	0	0	0	0	0	0	0	0	0
490943581	2	2	46	3	5	1	5	0	0	0	0	0	0	0	0	0	0	0	0	0	0	0	0	0	1	0	0	0	0	0	0	0	0	0	0	0	0	0	0	1	0	0	0	0	0	1	0	0	0
491318827	2	2	73	4	5	9	6	0	0	1	1	0	0	0	0	0	0	0	1	0	3	0	0	0	0	0	0	0	1	0	0	0	3	0	0	1	0	2	2	1	1	0	0	2	1	1	0	1	1
490913761	2	2	61	4	2	9	8	1	0	0	0	0	1	0	0	0	0	0	1	1	0	0	1	0	1	0	0	0	1	0	0	0	1	0	0	1	0	1	0	1	1	2	0	1	0	1	0	0	0
490945516	2	2	39	3	1	2	3	0	0	0	0	0	0	0	0	0	0	1	0	0	0	0	0	0	2	0	0	0	1	0	0	0	1	1	0	0	0	0	0	2	1	0	0	0	0	1	0	0	0
491752652	2	2	24	2	1	4	2	2	1	1	0	1	0	0	1	1	2	2	2	2	0	2	2	2	2	1	1	2	0	0	0	0	0	0	0	0	0	0	0	0	1	0	0	0	1	0	0	0	0
491631761	2	2	45	3	2	3	2	0	0	0	0	0	0	0	0	0	0	0	0	0	0	0	0	0	0	0	0	0	1	0	0	0	0	0	1	0	0	1	0	1	0	1	0	0	0	1	0	1	0
491297744	2	2	63	4	3	1	8	0	1	0	0	0	0	0	0	0	0	0	0	0	0	0	0	0	0	0	0	0	0	1	0	0	0	0	0	0	0	0	0	1	0	1	0	0	0	0	0	0	0
491788987	2	2	36	3	1	9	1	1	0	0	0	1	1	0	1	1	0	1	1	1	0	0	0	0	1	1	0	0	2	0	0	0	2	1	0	1	1	1	1	2	2	0	0	2	0	1	0	1	0
491608868	2	2	63	4	2	9	6	0	0	0	0	0	0	0	1	0	0	0	0	0	0	0	0	0	0	0	0	0	0	0	0	0	0	0	0	0	0	0	0	1	1	0	0	0	0	0	0	0	0
491799765	2	2	36	3	1	9	2	0	0	0	0	0	0	0	0	0	0	0	0	0	0	0	0	0	0	0	0	0	0	0	0	0	0	0	0	0	0	0	0	0	0	2	0	0	0	2	0	0	0
491631598	2	2	29	2	1	2	1	0	1	0	1	1	1	0	0	0	1	1	1	1	1	0	1	0	1	1	1	0	0	1	1	0	1	1	1	1	1	1	1	0	1	0	0	0	1	1	0	1	1
491608829	2	2	64	4	2	2	8	1	1	1	0	0	3	0	2	0	1	1	1	1	1	0	1	2	1	0	1	1	2	3	1	0	0	3	0	1	0	1	0	1	2	0	0	2	1	1	0	1	0
491072654	2	2	34	2	2	3	5	0	0	0	1	0	0	0	0	0	0	0	0	0	0	0	0	0	0	0	0	0	1	0	0	0	0	1	0	0	0	0	0	1	0	0	0	0	0	1	0	0	0
491796612	2	2	58	3	2	2	2	1	0	0	0	0	1	0	1	1	0	1	1	1	0	0	0	1	1	0	0	0	1	0	0	1	0	1	0	0	0	0	1	1	1	0	0	0	0	1	0	1	0
492604705	2	2	43	3	5	9	2	1	0	1	1	1	1	0	0	0	1	1	1	1	1	0	1	1	1	0	0	1	1	0	0	0	1	1	0	1	0	1	1	1	1	0	0	1	0	1	0	0	0
491785363	2	2	43	3	2	3	3	2	0	1	0	0	1	1	3	1	1	1	2	1	3	1	1	0	2	0	0	0	1	2	0	0	1	1	0	2	1	0	1	2	1	1	1	0	0	2	2	0	0
491047094	2	2	53	3	2	3	2	0	0	0	0	0	0	1	0	0	0	0	1	1	0	0	0	0	1	1	1	0	1	0	1	1	1	1	0	0	0	0	0	1	1	0	0	0	1	1	0	1	0
491298419	2	2	38	3	2	9	3	0	0	0	0	0	0	0	0	0	0	0	0	1	0	0	0	0	0	0	0	0	1	1	0	0	1	0	0	1	0	0	0	1	1	1	0	0	0	0	0	0	0
490972838	2	2	59	3	2	2	8	1	1	1	1	0	0	0	0	0	1	1	1	1	0	0	0	0	0	0	0	0	2	2	1	2	1	1	2	1	1	1	1	2	1	1	1	1	1	1	2	1	1
491607674	2	2	32	2	2	4	1	1	0	0	0	0	0	0	0	0	0	0	1	0	2	0	1	0	0	0	0	0	0	0	0	0	0	0	0	0	1	0	1	0	0	3	0	0	0	0	0	0	0
491617512	2	2	56	3	2	5	1	0	0	0	0	0	0	0	0	0	0	0	0	0	0	0	0	0	0	0	0	0	1	0	1	0	1	1	0	1	0	1	1	1	1	1	1	1	0	1	0	1	1
491802085	2	2	52	3	1	2	2	2	3	2	2	1	3	1	1	1	3	2	3	3	1	3	3	3	2	3	3	3	1	1	1	0	1	1	0	0	1	1	1	1	1	1	2	1	1	1	1	1	1
491790963	2	2	39	3	2	2	4	1	1	1	1	1	0	1	0	1	1	1	1	1	1	0	1	1	1	0	0	0	2	1	1	1	2	1	1	2	1	1	3	2	1	1	0	1	1	1	1	1	1
490894031	2	2	36	3	2	6	1	0	0	0	1	1	1	0	1	0	1	0	1	1	0	0	1	1	2	1	0	1	0	0	0	0	0	0	0	0	0	0	0	0	1	1	0	0	0	0	0	0	0
492226245	2	2	60	3	2	4	1	0	0	0	0	0	1	0	0	0	0	0	1	1	1	0	0	0	1	0	0	0	1	0	1	1	1	1	0	1	0	0	2	1	2	2	1	2	0	2	2	2	0
491608242	2	2	62	4	1	1	1	3	0	1	0	2	1	0	1	2	1	1	3	1	0	0	1	0	1	0	1	2	1	0	3	0	1	1	0	0	0	3	1	3	3	1	0	3	2	2	0	2	3
491808871	2	2	29	2	2	1	3	2	3	0	0	0	0	0	2	1	0	1	1	1	2	1	0	0	1	1	0	0	1	0	3	0	1	0	0	2	0	3	1	1	3	0	1	3	3	3	0	0	3
491297676	2	2	49	3	2	3	1	0	0	0	0	0	0	0	0	0	0	0	0	0	0	0	0	0	0	0	0	0	0	0	0	0	0	0	0	0	0	0	0	0	0	0	0	0	0	0	0	0	0
491298056	2	2	57	3	5	2	5	2	3	1	1	1	1	3	1	1	1	1	3	2	1	1	1	1	1	1	1	1	2	1	2	1	1	1	1	1	1	1	1	3	1	0	1	1	1	1	1	1	1
491786201	2	2	59	3	1	2	2	0	0	0	0	0	0	0	0	0	0	0	0	0	0	0	0	0	1	0	0	0	0	0	0	0	0	0	0	0	0	0	0	0	1	0	0	0	0	0	0	1	0
491786717	2	2	50	3	2	4	1	0	0	0	0	0	0	0	0	0	0	0	0	0	0	0	0	0	0	0	0	0	0	0	0	0	0	0	0	0	0	0	0	0	0	1	0	0	0	0	0	0	0
490880144	2	2	26	2	1	3	2	0	1	1	0	1	1	0	0	1	1	0	1	1	1	0	1	1	1	0	1	1	1	1	1	0	1	0	0	1	1	1	1	1	1	0	1	1	1	1	0	1	1
491693638	2	2	82	4	3	1	6	0	0	0	0	0	0	0	0	0	0	0	0	0	0	0	0	0	0	0	0	0	1	2	1	1	0	1	1	1	1	1	1	1	1	1	1	1	1	1	1	1	1
490886564	2	2	43	3	2	4	2	1	0	0	0	1	0	0	1	0	0	1	0	1	2	0	0	0	1	0	0	0	0	0	0	0	0	1	0	1	0	0	2	1	2	2	0	0	0	1	0	0	0
492045789	2	2	41	3	2	3	2	3	3	3	2	2	1	2	3	0	3	3	3	3	2	0	3	3	3	3	0	3	1	0	1	0	0	1	0	0	0	1	0	1	1	1	0	1	1	1	0	0	3
491783460	2	2	57	3	2	2	5	0	0	0	0	0	0	0	0	0	0	0	0	0	0	0	0	0	0	0	0	0	1	1	1	0	1	0	0	1	0	1	1	0	1	0	0	1	0	0	0	1	0
491695128	2	2	31	2	1	1	2	0	1	0	0	0	1	1	0	1	0	1	1	0	3	0	0	0	1	1	0	0	0	0	0	0	0	1	0	0	2	1	1	1	1	1	0	1	0	1	1	0	0
490913358	2	2	62	4	2	9	5	1	0	1	0	1	1	0	0	0	1	0	1	1	0	0	1	0	1	0	0	0	0	0	1	0	0	0	0	0	0	1	0	1	1	2	0	0	0	0	0	0	0
490880538	2	2	27	2	2	9	4	0	0	0	1	0	1	1	1	1	1	1	2	0	1	0	1	0	1	0	1	0	1	1	0	1	1	0	0	0	0	2	1	1	1	0	0	0	0	2	1	0	0
490982752	2	2	33	2	2	4	5	0	1	0	0	1	1	0	0	0	1	1	1	1	1	0	0	1	1	0	0	1	1	1	1	1	1	0	0	0	0	1	1	1	2	0	1	1	1	1	1	0	1
491808561	2	2	42	3	2	1	2	1	0	1	0	0	0	0	1	0	1	2	1	1	1	1	0	0	3	0	0	0	0	0	0	0	0	0	0	1	0	2	1	1	2	0	0	2	0	2	0	0	0
491609672	2	2	44	3	1	9	2	0	0	0	0	1	1	0	0	0	0	1	1	1	0	0	0	0	1	0	1	0	0	0	0	0	0	0	0	0	0	0	0	0	0	0	0	0	0	0	0	0	0
492985000	2	2	24	2	1	9	1	0	0	0	0	0	0	0	0	0	0	0	0	0	0	0	0	0	0	0	0	0	3	0	2	0	0	3	0	2	1	3	2	2	3	1	1	3	2	1	1	2	1
492080747	2	2	54	3	1	9	2	2	3	3	1	2	3	0	0	1	3	1	3	3	0	1	3	3	1	0	2	3	3	0	2	0	3	1	1	1	0	3	3	3	3	2	2	3	3	2	0	3	3
490958902	2	2	55	3	2	1	1	0	0	0	0	0	0	0	0	0	0	0	0	0	0	0	0	0	0	0	0	0	0	0	0	0	0	0	0	0	0	0	0	0	0	0	0	0	0	0	0	0	0
492576850	2	2	62	4	2	3	5	0	0	0	0	0	0	0	0	0	0	0	0	0	0	0	0	0	0	0	0	0	0	0	1	0	0	1	0	0	0	0	1	1	1	1	0	1	0	1	0	0	0
490893557	2	2	32	2	2	4	3	1	0	0	0	0	0	0	0	0	0	0	1	0	0	0	0	0	1	0	0	0	1	1	0	0	0	1	0	2	0	0	1	2	1	0	0	0	0	0	0	0	0
491079187	2	2	33	2	2	3	2	0	1	0	0	0	0	0	1	0	0	1	1	0	0	0	0	0	1	0	0	0	0	1	0	0	0	0	0	0	0	0	0	1	0	0	0	0	0	0	0	0	0
492483211	2	2	36	3	1	2	2	1	0	1	0	1	0	0	0	1	1	1	1	1	0	0	1	1	1	0	0	0	2	0	1	1	2	1	0	1	1	1	1	2	2	1	0	1	2	2	2	1	1
491632294	2	2	35	3	1	3	2	2	1	2	0	2	1	2	1	1	0	1	1	1	2	1	0	1	1	1	1	1	0	3	1	0	0	2	0	0	2	0	0	1	0	0	0	0	0	3	0	0	0
490895873	2	2	41	3	2	3	2	3	3	1	1	1	0	3	3	3	3	3	3	3	0	1	3	3	3	1	2	3	1	3	0	0	0	0	1	0	0	0	1	1	1	2	0	0	1	0	0	0	0
491297656	2	2	48	3	1	2	1	0	0	0	0	0	0	0	0	0	0	0	0	0	0	0	0	0	0	0	0	0	0	0	1	0	1	1	0	1	1	2	1	1	2	0	0	2	1	2	0	1	1
490902439	2	2	66	4	1	6	6	0	0	0	0	0	0	0	0	1	0	0	1	0	0	0	0	0	0	0	0	0	0	0	0	0	0	0	0	0	0	0	0	0	0	0	0	0	0	0	0	0	0
492729755	2	2	20	2	1	2	5	2	1	0	1	0	1	0	3	1	1	2	1	1	2	0	0	0	0	0	0	2	2	2	1	1	1	2	2	2	2	2	1	3	1	1	1	1	2	2	1	2	1
490889195	2	2	28	2	1	3	1	2	0	0	0	1	2	0	1	1	0	1	1	1	1	0	1	2	1	2	1	0	1	0	0	2	1	2	0	1	1	0	2	1	1	1	1	0	0	1	3	1	0
492668701	2	2	50	3	2	9	8	0	0	0	0	0	0	0	0	0	0	0	0	0	0	0	0	0	0	0	0	0	0	0	1	0	1	1	0	0	1	0	0	0	0	0	0	0	0	0	0	0	0
491318836	2	2	29	2	2	3	2	1	1	1	0	2	1	0	1	1	1	1	2	2	1	0	1	1	2	1	1	1	1	3	0	1	2	2	0	3	1	2	2	2	2	1	0	2	1	3	1	3	0
491637487	2	2	48	3	2	9	5	0	0	0	0	0	0	0	0	0	0	0	0	0	0	0	0	0	0	0	0	0	1	1	3	0	1	1	0	3	1	1	3	3	1	1	1	1	0	1	1	0	0
491715127	2	2	50	3	2	3	2	1	0	1	1	1	0	0	1	1	1	1	1	2	0	0	0	1	1	1	1	1	1	0	1	0	2	0	0	1	1	2	2	2	2	0	1	1	1	1	0	2	2
492048310	2	2	79	4	2	2	6	1	1	0	0	0	0	0	1	0	0	1	0	1	1	1	0	1	1	0	2	1	1	1	1	0	1	0	0	1	1	0	0	1	2	0	0	0	0	1	0	1	0
490938109	2	2	32	2	1	2	2	3	2	0	0	0	0	0	3	0	0	3	3	1	0	0	0	0	3	0	0	0	3	1	0	0	0	3	0	3	0	0	3	3	3	0	0	0	0	3	1	0	1
491811839	2	2	36	3	2	2	5	1	0	0	1	1	0	0	0	0	1	1	1	1	0	0	1	1	1	1	0	0	1	0	0	0	1	0	0	0	0	1	1	1	1	0	0	1	1	1	0	0	0
491808489	2	2	53	3	2	9	6	2	2	2	2	2	1	2	2	2	2	2	1	2	1	2	2	2	2	2	2	2	2	3	3	2	3	1	2	2	3	3	2	2	2	2	3	1	3	2	2	2	3
491805438	2	2	52	3	1	1	3	3	2	2	2	2	3	2	3	3	1	3	3	3	2	3	1	1	2	3	3	1	2	0	1	2	2	2	1	2	2	1	2	2	2	2	2	1	0	1	2	2	0
491726267	2	2	34	2	2	4	4	0	0	0	0	0	0	0	0	0	0	0	0	0	0	0	0	0	0	0	0	0	3	1	0	1	1	0	0	2	0	0	1	3	1	0	0	1	0	0	0	0	0
492352089	2	2	29	2	1	3	5	2	2	2	1	1	2	0	1	1	2	2	2	1	0	1	2	2	1	1	0	1	1	2	3	1	1	0	2	0	2	3	1	2	3	1	1	3	2	1	2	2	3
491842359	2	2	39	3	2	2	2	2	0	0	0	1	1	0	1	1	1	1	1	1	0	2	0	1	1	0	1	0	1	1	0	2	1	1	0	1	0	0	1	1	1	0	1	1	1	1	0	0	1
491710040	2	2	53	3	2	9	8	1	1	0	0	0	0	0	0	0	0	1	1	1	3	0	1	0	0	1	0	1	0	0	0	0	0	0	0	0	0	1	0	0	1	0	0	0	0	1	1	0	0
491789823	2	2	45	3	2	2	9	2	3	0	1	0	1	0	1	1	2	2	3	2	0	3	1	1	2	1	2	1	1	2	0	3	2	0	1	0	0	2	1	1	3	0	1	0	1	0	3	2	0
491813668	2	2	39	3	2	3	1	1	0	3	2	2	2	3	2	3	2	2	2	3	3	1	1	2	1	2	2	1	2	1	1	1	3	1	0	1	2	2	1	2	2	2	1	1	1	2	1	1	1
490882100	2	2	31	2	1	1	5	0	0	1	0	1	1	0	0	0	0	1	1	1	0	0	1	0	1	0	0	0	1	2	1	1	1	0	0	1	0	0	1	1	1	0	0	0	1	1	2	1	1
491610937	2	2	35	3	2	9	1	0	0	0	0	0	0	0	0	0	0	0	1	0	0	0	0	0	0	0	0	0	0	0	0	0	0	0	0	0	0	0	0	0	0	0	0	0	0	0	0	0	0
491783995	2	2	70	4	2	3	6	0	0	0	0	0	0	0	0	0	0	0	0	0	0	0	0	0	0	0	0	0	0	0	0	0	0	0	0	0	0	0	0	0	0	0	0	0	0	0	0	0	0
491628694	2	2	46	3	2	2	8	1	1	0	0	2	2	0	1	1	1	1	2	1	1	0	0	1	1	2	0	0	3	3	2	2	3	2	1	2	2	2	2	3	3	0	3	2	2	3	2	2	3
491606358	2	2	55	3	1	9	1	1	1	0	0	1	0	0	0	0	0	1	1	0	1	0	0	0	0	0	0	0	1	0	0	0	1	0	0	1	0	0	1	1	0	1	0	0	0	0	1	0	0
491785862	2	2	52	3	2	5	3	0	0	0	0	0	0	0	0	1	0	1	1	0	0	0	1	0	0	0	0	0	2	1	1	0	2	1	0	2	1	1	2	2	2	1	2	2	0	1	0	2	0
491785083	2	2	49	3	1	2	2	0	0	1	0	0	0	0	0	1	0	0	0	1	2	0	0	0	1	0	0	0	0	0	0	0	0	0	0	0	0	0	0	0	0	0	0	0	0	0	0	0	0
491620441	2	2	67	4	2	3	6	1	0	0	0	0	0	0	0	0	0	0	0	1	0	0	0	0	0	0	0	0	1	0	1	0	1	1	0	1	1	1	1	1	1	1	1	1	1	1	0	1	0
491686923	2	2	59	3	2	5	2	0	2	1	1	1	1	0	2	0	1	2	1	1	0	0	1	0	1	1	0	0	0	1	0	1	0	0	0	1	0	1	1	1	1	0	0	0	1	0	1	1	0
490910474	2	2	27	2	1	2	2	1	1	1	1	0	0	1	1	3	3	1	0	1	1	1	1	1	1	0	0	0	2	1	1	1	1	1	1	1	1	1	1	1	1	1	1	1	1	1	1	1	1
491787255	2	2	41	3	2	9	2	0	0	0	0	0	0	0	0	0	0	0	0	0	0	0	0	0	0	0	0	0	0	0	0	0	0	0	0	0	0	0	0	0	0	0	0	0	0	0	0	0	0
491619372	2	2	56	3	3	1	1	2	2	1	1	0	1	1	3	0	1	2	1	1	1	0	1	0	1	2	0	1	1	0	0	0	0	1	0	1	0	1	1	1	1	1	0	0	0	1	1	0	1
491609940	2	2	56	3	5	1	2	1	0	0	0	0	0	0	0	0	0	0	0	1	2	0	0	0	0	0	2	0	1	0	0	0	1	1	0	0	0	0	1	1	0	0	1	0	0	0	0	1	0
491694429	2	2	65	4	2	2	8	0	1	0	1	0	0	0	0	0	1	0	2	2	0	0	0	2	2	0	0	0	1	1	0	0	0	0	0	1	1	0	1	1	1	0	0	0	0	1	0	0	0
493264957	2	2	30	2	2	9	2	0	1	0	0	1	0	0	1	0	0	1	0	1	1	0	0	1	0	0	0	0	2	1	1	1	2	1	1	2	1	2	2	2	2	1	1	2	2	1	1	2	2
491316412	2	2	51	3	2	2	2	0	0	0	0	0	0	0	0	0	0	0	0	0	0	0	0	0	0	0	0	0	0	0	1	0	1	0	0	0	0	0	0	0	1	0	0	0	0	0	0	0	0
491860452	2	2	55	3	3	5	2	0	0	0	0	0	0	0	0	0	0	0	0	0	0	0	0	0	0	0	2	0	1	0	0	1	0	1	2	1	0	2	0	0	0	0	0	1	1	0	0	0	0
491298313	2	2	63	4	3	2	1	2	1	1	1	2	0	1	1	1	2	1	2	2	1	0	2	1	1	1	1	1	1	2	1	1	2	1	2	0	0	1	1	2	1	1	0	2	0	1	0	1	1
491087859	2	2	31	2	1	2	5	1	2	0	0	3	1	0	0	1	0	1	1	2	0	1	1	0	2	0	0	1	2	1	0	0	1	1	0	0	0	1	1	2	2	0	0	1	0	1	0	1	0
491606725	2	2	65	4	1	2	5	1	0	0	1	0	0	0	0	0	0	1	1	1	0	0	1	0	1	1	0	0	1	0	1	0	1	1	0	2	1	2	1	2	1	1	1	2	0	1	2	1	1
491719813	2	2	42	3	2	9	1	0	0	0	1	0	0	0	1	1	0	1	3	1	1	1	0	1	0	1	0	0	2	2	2	1	2	2	2	2	2	2	2	3	2	2	2	2	2	2	2	2	2
492838620	2	2	28	2	1	2	2	0	0	1	0	0	1	0	1	0	1	0	1	2	0	0	1	1	2	0	0	1	0	1	0	0	0	0	1	0	0	0	1	1	1	0	0	0	0	0	1	0	0
490881335	2	2	30	2	1	9	1	0	0	0	0	0	0	0	0	0	0	0	0	0	0	0	0	0	0	0	0	0	1	1	0	0	1	1	0	0	1	0	1	1	0	1	1	0	1	0	0	0	0
491626320	2	2	48	3	2	4	2	0	1	1	0	1	0	0	0	0	1	0	1	1	1	0	1	0	0	1	0	0	1	0	1	0	1	0	0	0	0	1	0	0	2	0	0	2	3	0	1	0	3
491864154	2	2	47	3	2	2	1	1	1	0	1	1	1	1	1	1	1	1	1	1	1	1	1	2	2	1	1	1	1	1	1	0	1	1	0	1	0	1	1	1	1	0	0	1	0	1	1	1	0
491606095	2	2	53	3	1	2	2	0	0	0	0	1	0	0	0	0	0	1	0	1	0	0	0	0	0	0	0	0	0	0	0	0	0	0	0	0	0	0	0	0	1	0	0	0	0	1	0	0	1
491307276	2	2	60	3	1	3	1	0	0	0	0	0	0	0	0	0	0	0	0	0	0	0	0	0	0	0	0	0	0	0	0	0	0	0	0	0	0	0	0	0	0	0	0	0	0	0	0	0	0
491791266	2	2	30	2	1	9	2	0	1	1	0	1	2	0	1	2	1	1	1	1	1	0	1	1	1	0	1	0	1	0	2	0	1	3	0	0	1	2	0	1	1	0	0	2	2	1	0	0	2
492048504	2	2	29	2	1	2	1	2	3	1	1	1	2	2	3	1	2	2	1	1	3	0	1	2	2	0	2	2	3	3	3	3	3	3	1	2	3	3	3	3	3	3	3	2	3	3	0	3	3
490881281	2	2	34	2	2	9	2	0	0	0	0	0	0	0	0	0	0	0	1	0	0	0	0	0	1	0	1	0	0	1	0	0	0	1	0	0	0	1	1	0	1	1	0	0	0	1	0	1	0
491712888	2	2	72	4	2	2	6	0	0	0	0	0	0	0	0	0	0	0	0	0	0	0	0	0	0	0	0	0	0	0	0	0	0	0	0	0	0	0	0	0	1	0	0	0	0	1	0	0	0
491807204	2	2	40	3	2	9	2	0	0	0	0	0	0	0	0	0	0	0	0	0	0	0	0	0	0	0	0	0	0	0	0	0	0	0	0	0	0	0	0	0	0	0	0	0	0	0	1	0	0
492483661	2	2	47	3	3	5	6	0	0	0	0	0	0	0	0	0	0	0	0	0	0	0	0	0	0	0	0	0	0	1	0	0	1	0	0	0	0	0	0	1	1	0	0	0	0	0	0	1	0
491784914	2	2	46	3	1	2	2	0	0	0	0	0	0	0	0	0	0	0	0	0	0	0	0	0	0	0	0	0	2	0	0	0	2	0	0	1	0	0	0	2	0	0	0	0	0	0	0	2	0
491693386	2	2	29	2	1	9	1	2	1	1	1	1	2	2	1	1	2	2	2	2	1	2	2	3	2	1	1	2	3	1	1	2	3	2	1	0	2	1	3	3	3	1	2	1	3	2	2	2	2
491786636	3	2	44	3	2	9	5	0	0	0	0	0	0	0	0	0	0	0	0	0	0	0	0	0	0	0	0	0	0	0	0	0	0	0	0	0	0	0	0	0	1	0	0	0	0	1	0	0	0
492832740	2	2	63	4	3	2	1	1	1	1	1	1	1	1	1	1	1	1	1	2	0	1	1	2	2	2	1	0	2	0	1	0	1	1	0	1	0	2	1	1	1	1	1	1	1	1	1	1	0
491300554	2	2	72	4	5	9	6	0	0	0	0	0	1	0	0	0	0	0	0	0	1	0	0	0	1	0	1	0	1	0	0	0	0	1	0	0	0	0	1	1	1	0	0	0	0	1	0	1	0
491793009	2	2	42	3	1	1	5	1	1	0	0	0	0	0	1	1	0	1	0	1	0	0	0	0	1	0	0	0	1	0	0	0	0	0	0	1	0	0	0	1	0	0	0	0	0	1	0	0	0
491868825	2	2	46	3	4	1	5	2	2	0	1	1	1	1	1	1	1	1	2	1	0	0	1	0	1	1	1	1	1	3	1	3	2	3	3	3	3	3	1	3	3	1	1	1	1	1	1	1	3
491790827	2	2	53	3	2	2	8	2	2	2	0	1	1	0	1	0	2	1	2	2	0	0	2	1	1	0	1	2	1	1	1	2	1	2	0	1	0	2	1	1	2	1	0	2	2	2	1	1	2
490900385	2	2	65	4	5	2	10	0	0	0	0	1	0	0	0	0	0	0	0	0	0	0	2	0	0	1	0	0	0	0	0	0	0	0	0	0	0	0	0	0	0	0	0	0	0	0	0	0	3
491864642	2	2	40	3	2	1	3	2	0	1	1	2	1	0	3	1	1	3	2	1	1	0	0	3	2	1	1	0	0	2	0	0	0	0	0	0	0	0	0	0	1	0	0	0	0	1	0	1	0
491608243	2	2	32	2	2	2	1	1	2	2	1	2	2	2	2	1	1	2	1	2	3	1	1	1	2	2	1	1	1	0	0	0	1	0	0	0	1	0	0	1	1	0	0	0	0	1	0	0	1
490890569	2	2	52	3	2	1	5	1	1	0	1	1	0	1	0	0	0	1	1	1	0	0	2	0	0	1	1	0	1	1	1	0	0	1	0	0	0	2	1	1	2	0	1	3	1	1	0	1	0
491804542	2	2	49	3	2	9	8	2	1	0	0	1	1	0	1	0	1	1	1	1	0	0	1	0	1	0	1	0	3	2	1	0	3	1	0	2	2	1	1	2	2	1	1	1	0	2	1	2	0
492174988	2	2	48	3	2	9	1	0	0	0	0	0	0	0	0	0	0	0	0	0	0	0	0	0	0	0	0	0	0	0	0	0	0	0	0	0	0	0	0	0	0	0	0	0	0	0	0	0	0
492504721	2	2	65	4	3	1	5	2	2	1	1	2	1	0	2	0	1	2	2	2	1	0	1	0	1	0	0	1	0	1	0	0	1	0	0	1	0	1	1	1	1	0	0	0	0	0	0	0	0
493154589	2	2	24	2	1	2	7	1	0	0	0	1	1	0	1	0	0	0	1	1	0	0	0	0	1	0	0	0	0	0	0	0	1	0	0	0	0	0	1	0	1	0	1	0	0	1	0	0	0
492625884	2	2	33	2	2	4	1	0	0	0	0	0	0	0	0	0	0	0	1	0	0	0	0	0	0	0	0	0	0	0	0	0	0	0	0	0	0	0	0	1	0	0	0	0	0	0	0	0	0
491606572	2	2	74	4	2	2	6	0	0	0	0	0	0	0	0	0	0	0	0	0	0	0	0	0	0	0	0	0	1	0	0	0	1	0	0	0	1	0	1	0	1	1	0	0	0	1	0	1	0
491688785	2	2	66	4	2	3	6	0	1	0	0	1	0	0	0	0	0	0	0	0	1	0	0	0	1	0	0	0	0	0	0	0	0	0	0	1	0	0	0	0	0	1	0	0	0	1	0	0	0
491804966	2	2	56	3	2	9	8	3	1	2	0	1	1	2	1	2	3	1	2	1	0	1	1	1	1	1	1	1	1	2	1	0	1	2	0	1	2	3	1	3	2	2	3	2	2	2	1	2	2
491783022	2	2	37	3	1	1	5	0	1	1	0	1	0	0	1	0	1	0	1	1	1	0	1	2	2	0	1	1	1	0	1	1	1	1	0	0	1	3	1	1	3	1	1	1	1	1	1	2	1
492602608	2	2	36	3	1	3	1	1	1	0	0	0	1	0	0	2	0	1	2	1	0	0	0	1	0	1	0	0	0	0	1	0	1	3	2	0	2	1	2	1	2	1	0	2	3	3	1	2	1
492708557	2	2	28	2	1	6	1	1	2	0	1	2	0	0	2	0	1	1	1	1	0	0	1	1	1	0	0	0	1	0	1	0	2	0	0	1	0	0	0	1	1	0	1	0	0	1	0	0	0
490905446	2	2	28	2	2	1	5	2	0	3	2	1	2	2	2	1	2	0	2	2	0	2	2	2	1	2	1	1	0	0	0	0	0	0	0	0	0	0	0	0	0	0	0	0	0	0	0	0	0
493108257	2	2	40	3	5	2	2	1	0	0	1	1	0	0	1	0	1	1	1	1	0	0	1	0	1	0	1	1	1	1	1	2	3	1	0	3	1	3	2	3	3	1	3	3	2	3	2	2	2
492032659	2	2	47	3	2	4	2	0	0	0	0	0	0	0	0	0	0	0	0	0	0	0	0	0	1	0	0	0	1	0	0	0	0	0	0	1	0	0	1	2	0	0	0	0	0	1	0	1	0
491802653	2	2	39	3	2	4	2	1	1	0	0	0	0	0	1	0	0	1	1	0	0	0	0	0	0	0	0	0	1	1	0	0	0	0	0	1	0	1	1	2	1	2	0	1	0	1	0	0	0
491799419	2	2	55	3	1	2	5	1	0	0	0	0	0	0	1	0	1	1	1	1	1	0	0	0	1	0	1	0	0	0	0	0	1	0	0	1	0	1	1	1	2	2	0	2	1	1	0	1	0
491736938	2	2	52	3	2	4	1	1	1	0	1	1	1	0	1	1	1	1	1	1	1	0	1	0	2	1	1	0	1	1	1	2	2	1	1	1	1	2	1	2	3	2	1	1	0	2	1	2	0
491606692	2	2	41	3	1	2	2	2	0	1	0	1	1	0	1	0	1	0	1	0	1	0	2	0	2	0	1	0	1	1	1	0	2	1	0	0	2	2	1	1	3	0	0	2	1	0	0	1	0
491782995	2	2	36	3	1	1	5	3	3	3	1	3	2	1	3	2	3	3	3	3	3	3	3	3	3	3	2	3	3	2	3	0	3	3	3	3	3	3	3	3	3	0	3	3	3	3	3	3	3
491306808	2	2	32	2	1	2	3	1	1	0	0	1	0	0	1	0	0	0	1	1	1	0	1	1	0	0	1	0	1	0	1	0	2	1	1	1	1	1	1	1	2	1	0	2	2	1	0	1	2
491786642	2	2	47	3	2	3	2	1	0	1	0	1	1	0	1	1	1	0	1	1	1	0	1	0	2	1	1	0	1	0	1	1	1	1	0	1	0	1	1	1	1	0	1	1	1	1	1	1	1
490902379	2	2	80	4	2	2	6	0	0	0	0	0	0	0	0	0	0	1	0	1	0	0	0	0	2	0	0	0	0	0	0	1	0	0	0	1	0	0	1	0	0	0	0	0	0	0	0	0	0
491302917	2	2	54	3	2	9	8	1	0	0	0	0	0	0	0	0	0	1	1	0	0	0	0	0	1	0	0	0	0	0	0	0	0	0	0	0	0	0	0	0	0	0	0	0	0	0	0	0	0
491607456	2	2	73	4	5	2	6	0	1	0	0	0	0	0	1	0	0	1	1	0	1	0	0	0	0	0	0	0	0	0	0	0	0	0	0	0	0	0	0	0	1	1	0	0	0	0	0	0	0
491805932	2	2	27	2	2	2	2	1	2	0	1	0	0	0	0	0	0	1	1	0	0	0	0	0	1	0	0	0	1	1	0	0	2	1	1	0	1	0	1	3	1	0	0	0	0	2	0	1	0
491020615	2	2	27	2	2	4	2	1	0	0	1	1	1	0	1	1	0	1	1	1	1	0	1	1	1	0	1	0	1	0	1	1	1	1	0	0	1	0	1	1	2	1	0	0	0	1	1	0	0
491319236	2	2	60	3	2	2	8	0	1	0	0	0	0	0	1	1	0	0	1	1	0	0	0	0	1	0	0	0	0	1	0	0	0	0	0	0	1	0	0	1	1	2	0	0	0	0	0	0	0
492025790	2	2	35	3	1	2	2	2	1	1	0	1	1	0	2	0	1	1	1	2	0	0	1	0	1	0	0	0	1	1	1	0	2	0	0	1	0	2	1	1	2	0	0	1	0	2	0	0	1
491297592	2	2	49	3	2	9	1	1	0	2	0	3	1	0	3	0	2	1	2	3	2	0	3	1	3	1	0	1	3	0	2	3	3	3	1	3	0	3	3	3	3	2	3	3	3	3	3	3	3
491784953	2	2	35	3	2	2	2	3	3	1	0	3	3	1	3	3	3	3	3	2	2	3	3	3	3	1	3	3	3	1	2	0	3	3	0	3	2	3	3	3	3	3	3	2	2	3	2	3	3
491606666	2	2	34	2	2	4	2	1	0	1	0	2	1	0	2	1	1	1	1	1	1	1	1	1	1	0	0	1	2	0	2	0	2	2	2	2	2	2	3	3	3	2	2	2	2	3	1	0	2
491809124	2	2	46	3	2	4	2	1	1	0	0	1	1	0	1	1	0	1	1	1	0	0	0	0	1	1	1	0	0	0	0	0	1	0	0	0	0	0	0	1	1	0	0	0	0	0	0	0	0
491843425	2	2	24	2	1	9	7	0	3	1	0	1	0	0	0	1	2	0	1	1	0	0	0	0	1	0	0	0	0	3	1	0	2	1	0	1	1	1	0	1	3	1	0	0	2	2	0	2	3
492106565	2	2	66	4	5	1	6	0	0	0	0	0	1	0	0	0	1	1	1	1	0	0	0	0	1	0	0	0	0	0	0	0	0	0	0	0	0	1	1	1	2	1	0	1	0	1	1	0	0
491612023	2	2	45	3	2	2	5	0	0	0	0	0	0	0	0	0	0	0	0	0	0	0	0	0	0	0	0	0	1	0	0	0	1	1	0	0	0	0	0	1	1	1	0	0	0	1	0	0	0
490967322	2	2	25	2	1	3	2	2	0	1	1	1	1	1	2	2	3	1	0	1	1	2	1	1	2	2	2	1	2	1	1	2	2	1	2	2	2	2	2	2	1	2	2	1	1	1	2	1	2
490905932	2	2	28	2	1	2	1	2	0	3	2	2	3	2	1	2	3	2	3	2	2	3	2	2	2	1	2	3	3	0	2	1	2	3	0	3	2	3	3	3	3	0	3	3	3	0	3	1	1
491009115	2	2	68	4	2	2	8	1	0	0	0	0	1	0	0	0	0	0	0	1	0	0	1	0	1	0	0	0	1	0	0	0	1	1	0	1	0	2	0	2	2	0	0	0	0	1	0	0	1
491617608	2	2	64	4	3	2	9	3	3	3	3	3	2	3	3	3	3	3	3	3	0	3	3	2	1	3	3	3	3	3	3	3	3	3	3	3	3	3	3	3	3	2	3	3	3	3	3	3	2
491613647	2	2	64	4	2	9	5	1	1	0	0	0	0	0	1	0	0	0	1	0	0	0	0	0	0	0	0	0	0	1	0	0	0	0	0	1	0	0	0	0	0	0	0	0	0	0	0	0	0
491787257	2	2	39	3	1	1	5	1	1	1	0	1	0	3	0	0	0	1	1	1	0	0	0	0	1	1	0	0	1	1	0	0	1	1	0	1	1	0	1	2	1	1	0	0	0	1	2	1	1
491786618	2	2	31	2	2	2	1	1	0	0	1	1	1	0	0	0	0	1	1	1	0	1	1	1	0	0	0	0	1	0	0	1	1	1	0	1	1	1	1	1	2	2	1	0	2	1	0	1	0
491790127	2	2	39	3	2	9	2	2	0	1	0	1	1	0	1	0	1	1	2	0	2	0	1	1	1	0	0	1	2	0	2	0	3	1	0	0	0	3	1	2	3	2	0	3	0	2	0	0	1
491806626	2	2	40	3	2	2	5	2	0	1	1	0	0	1	0	1	2	1	1	1	1	0	2	1	1	0	0	0	3	0	2	2	3	1	3	2	2	3	3	3	3	0	3	3	3	3	0	3	1
491794089	2	2	51	3	5	1	9	1	2	0	0	1	0	0	0	0	0	0	1	1	0	0	0	0	0	1	0	0	2	3	1	3	3	2	2	0	2	2	2	2	3	1	1	1	0	1	3	1	1
491619896	2	2	26	2	1	2	2	0	0	1	0	2	0	3	2	2	1	2	3	0	2	0	0	2	2	0	0	3	3	2	1	2	1	2	0	2	2	1	2	1	2	3	2	1	2	2	2	0	3
491720786	2	2	33	2	1	9	2	1	0	1	0	1	0	0	0	0	1	1	2	1	0	0	1	1	1	1	0	1	3	0	3	0	3	3	1	3	1	3	3	2	3	1	1	3	3	3	1	3	2
491788784	2	2	57	3	2	4	5	0	1	1	0	1	1	0	1	1	1	0	1	1	0	0	1	1	1	0	1	1	1	1	1	0	1	0	1	1	0	1	0	1	1	0	0	1	1	1	1	0	0
490880367	2	2	34	2	2	3	2	3	2	1	1	0	0	0	0	0	2	0	3	1	3	0	2	1	0	0	1	0	3	2	0	0	0	1	0	0	1	1	1	3	1	1	1	1	1	0	1	0	0
493020587	2	2	42	3	2	2	3	2	0	0	0	1	0	0	0	0	0	0	1	0	1	0	0	0	0	0	0	0	2	0	1	1	0	0	0	1	1	0	1	2	1	1	1	0	0	1	2	1	0
491630438	2	2	62	4	2	4	2	1	0	0	0	0	0	0	1	0	0	0	0	1	0	0	0	0	1	0	1	0	0	0	0	0	0	0	0	0	0	0	0	0	1	0	0	0	0	0	0	1	0
491615011	2	2	36	3	2	3	5	2	0	0	0	1	1	0	2	0	0	1	1	1	1	1	0	0	0	0	1	1	2	0	0	1	2	0	1	0	1	0	1	1	2	0	0	0	1	0	1	1	1
492025488	2	2	54	3	2	3	2	1	1	1	1	1	1	0	1	1	1	1	1	1	1	1	1	1	1	1	1	1	2	2	2	2	2	2	2	2	2	2	2	2	2	2	2	2	2	2	2	2	2
491792531	2	2	53	3	1	1	1	0	0	0	0	0	0	0	0	0	0	0	0	0	0	0	0	0	0	0	0	0	1	0	0	0	0	0	0	0	0	0	0	1	0	0	0	0	0	0	0	0	0
493103671	2	2	40	3	2	3	3	3	2	2	2	1	2	1	2	2	2	2	2	2	2	2	2	1	2	2	2	1	2	2	2	2	2	2	2	2	2	2	2	2	2	2	2	2	2	2	2	2	0
491315935	2	2	67	4	2	3	8	0	1	0	0	0	0	0	0	0	0	0	0	0	0	0	0	0	0	0	0	0	1	1	0	1	1	0	0	0	0	0	1	0	1	0	0	0	1	1	1	1	0
490882744	2	2	49	3	4	9	5	1	1	1	1	3	2	0	1	0	2	1	1	3	2	0	3	1	3	1	1	3	0	1	1	0	0	1	0	0	3	1	2	1	3	1	1	2	1	2	2	1	0
491744527	2	2	47	3	2	9	5	1	0	0	0	0	0	0	1	0	0	0	0	0	0	0	0	0	1	0	2	0	1	0	0	0	0	0	0	0	0	1	0	1	1	1	0	0	0	0	0	0	0
491702877	2	2	31	2	1	9	3	2	0	0	0	1	1	0	1	0	1	1	1	2	0	0	1	0	2	0	2	2	1	0	0	0	1	0	0	1	0	0	1	1	1	0	0	0	0	2	0	0	0
493031761	2	2	31	2	2	9	5	0	0	0	0	0	0	0	0	0	0	0	0	0	0	0	0	0	0	0	0	0	0	0	0	0	0	0	0	0	0	0	0	0	0	0	0	0	0	0	0	0	0
490891437	2	2	67	4	5	2	6	0	0	0	0	0	0	0	0	0	0	0	0	1	0	0	0	0	0	0	1	0	1	0	1	0	0	1	0	1	1	1	1	1	1	0	0	1	0	1	1	2	0
491608813	2	2	32	2	1	9	1	3	0	1	0	2	0	1	1	3	3	1	2	3	0	2	3	3	3	1	2	2	3	1	3	0	3	2	0	3	0	3	3	3	3	1	3	3	3	3	0	3	3
491830404	2	2	47	3	2	2	5	1	1	1	0	1	1	1	0	1	1	1	2	1	1	0	1	0	0	1	0	0	1	1	1	0	0	1	0	0	0	1	1	1	2	1	0	1	1	0	0	2	0
491315748	2	2	70	4	3	9	6	0	0	0	0	0	0	0	2	0	0	0	0	0	0	0	0	0	0	0	0	0	1	0	0	0	0	0	0	0	0	1	0	2	2	2	0	0	0	1	0	0	0
491685687	2	2	54	3	5	3	3	0	1	0	1	0	0	0	2	0	0	1	1	1	3	0	0	0	1	0	0	0	1	2	1	1	0	1	0	2	1	1	1	2	2	0	0	1	0	1	0	1	0
491782846	2	2	48	3	2	2	1	0	0	0	0	0	0	0	1	1	0	0	0	1	0	0	0	0	0	2	1	1	0	0	1	0	1	1	0	1	0	1	0	0	0	1	0	0	0	1	0	0	0
492585291	2	2	29	2	2	3	2	2	2	2	2	2	2	1	2	2	2	2	2	2	1	2	2	2	2	3	2	2	1	0	1	0	0	1	0	0	1	1	0	1	1	1	1	1	0	1	0	1	0
491011695	2	2	32	2	1	2	2	0	0	0	0	0	1	0	0	0	0	1	0	0	0	1	0	0	0	0	0	0	1	0	0	0	0	0	0	0	1	1	1	1	1	1	0	0	0	1	0	0	0
491798772	2	2	37	3	2	4	1	1	0	0	0	1	1	0	2	0	0	1	1	2	1	1	0	0	1	0	0	0	1	0	0	0	0	0	0	0	0	1	1	0	0	0	0	0	0	0	0	0	0
493119834	2	2	50	3	4	9	5	0	0	0	0	0	0	0	0	0	0	0	0	0	0	0	0	0	0	0	0	0	0	0	1	0	1	0	0	1	1	0	0	0	1	0	0	1	0	0	0	0	0
491784832	2	2	42	3	1	9	1	1	0	0	1	1	1	1	1	1	1	0	1	1	1	0	1	1	1	1	1	1	0	0	0	0	0	0	0	0	0	0	0	0	0	0	0	0	3	0	1	1	0
491607126	2	2	62	4	2	6	1	0	1	0	0	1	0	0	1	0	0	1	0	1	0	0	0	0	1	0	1	0	0	1	1	0	2	1	0	0	2	2	0	1	1	1	2	2	0	0	0	0	0
490885010	2	2	30	2	2	5	2	0	1	0	0	0	0	0	0	0	0	0	0	0	0	0	0	0	0	0	0	0	0	0	0	0	1	0	0	0	0	0	0	0	0	0	0	0	0	1	0	0	0
491302502	2	2	51	3	5	2	2	1	0	0	0	0	0	0	1	1	1	1	2	1	1	0	0	0	0	0	0	0	0	0	0	0	0	0	0	0	0	0	1	0	1	0	0	0	0	1	0	0	0
491300760	2	2	64	4	2	4	6	1	0	1	0	0	1	0	0	2	1	0	1	1	1	1	2	0	2	0	1	0	1	0	1	0	1	1	0	0	1	1	1	1	1	1	1	1	0	1	0	1	0
492350256	2	2	40	3	1	9	5	0	0	0	0	0	0	0	0	0	1	0	0	0	0	0	0	0	0	0	0	0	0	0	0	0	0	0	0	0	0	0	0	0	0	0	0	0	0	0	0	0	0
490886861	2	2	32	2	2	9	8	3	1	3	1	2	2	1	0	2	2	2	3	3	0	2	2	3	2	2	1	3	3	2	2	1	3	2	2	3	3	3	3	3	3	3	3	3	3	2	3	3	3
490887546	2	2	58	3	1	4	1	0	0	0	0	0	0	0	0	0	0	0	0	0	0	0	0	0	0	0	0	0	0	0	0	0	0	0	0	0	0	0	0	0	0	0	0	0	0	0	0	0	0
491777940	2	2	44	3	2	3	5	1	0	1	0	1	1	0	0	1	1	1	1	2	1	0	2	1	1	0	0	2	2	1	1	0	2	1	0	0	0	2	2	2	2	1	0	2	1	2	1	1	1
491618674	2	2	68	4	2	2	8	1	1	0	0	1	1	0	1	0	1	1	1	1	2	0	0	0	0	0	0	0	1	1	3	0	2	0	0	0	0	3	1	1	2	1	1	2	2	1	0	2	2
491297919	2	2	68	4	2	2	8	0	0	0	0	1	0	0	0	0	0	0	0	0	0	0	0	0	0	0	0	0	0	0	0	0	1	0	0	1	0	0	0	1	0	0	0	0	0	0	0	0	0
491807197	2	2	48	3	5	4	3	2	3	1	1	0	1	1	1	1	0	1	1	1	0	0	0	0	0	1	1	0	3	1	1	1	1	1	2	2	2	0	1	2	2	1	1	1	0	1	1	1	0
491609971	2	2	54	3	2	9	2	0	0	0	0	0	0	0	0	0	0	0	0	1	0	0	0	0	0	1	0	0	0	2	0	1	0	0	0	1	1	0	2	1	0	0	0	0	2	0	0	0	0
491621938	2	2	57	3	2	2	5	1	0	0	0	0	0	0	0	0	0	0	1	1	1	0	0	0	0	1	0	0	0	0	0	0	0	0	0	0	0	0	0	0	0	0	0	0	0	0	0	0	0
491297621	2	2	37	3	5	9	10	1	1	0	0	1	0	0	0	0	1	0	2	1	0	0	0	1	1	1	1	1	2	1	0	0	1	0	0	0	0	1	0	2	1	1	0	0	0	2	0	0	0
491783066	2	2	31	2	2	2	2	0	0	0	0	0	0	0	0	0	0	0	0	0	0	0	0	0	0	0	0	0	0	0	0	0	0	0	0	0	0	0	0	0	0	0	0	0	0	0	0	0	0
491783442	2	2	53	3	2	2	8	0	0	0	0	0	0	0	0	0	0	0	0	0	0	0	0	0	0	0	0	0	1	0	0	0	1	0	0	0	0	0	1	1	1	3	0	0	0	1	0	0	0
491011011	2	2	28	2	1	1	7	1	3	2	1	2	2	3	3	2	3	3	2	2	1	1	3	2	2	3	3	1	3	1	1	2	1	2	2	2	3	1	3	3	3	1	2	2	1	1	2	3	1
491700967	2	2	34	2	2	6	3	2	1	1	1	3	2	1	3	2	0	1	0	1	2	3	3	2	3	0	0	1	0	0	0	2	0	1	0	0	1	0	0	0	0	1	0	0	1	2	0	2	0
492691856	2	2	37	3	2	3	1	0	0	0	0	0	1	0	1	0	0	1	1	0	0	0	0	0	1	0	0	0	0	0	0	0	0	0	0	0	0	0	0	0	0	0	0	0	0	0	0	0	0
491629227	2	2	30	2	2	3	1	1	1	0	0	1	0	1	0	1	0	1	1	1	1	0	0	1	1	1	1	1	1	0	0	1	0	1	0	1	1	1	1	1	1	0	0	0	1	1	1	1	0
491614527	2	2	43	3	1	1	2	0	1	0	1	0	0	0	0	0	0	3	2	1	0	0	0	0	0	0	0	0	2	0	2	0	3	0	0	0	0	3	1	3	3	0	0	2	2	0	0	0	2
490940864	2	2	64	4	2	2	6	1	0	1	0	1	1	0	0	0	1	1	2	2	2	0	1	1	1	1	1	0	1	0	1	0	1	0	0	0	0	1	0	1	1	2	0	1	0	1	1	0	1
491607058	2	2	51	3	2	2	8	0	0	0	0	0	0	0	0	0	0	0	0	0	0	0	0	0	0	0	0	0	0	1	0	0	0	0	0	1	0	0	0	0	1	0	0	0	0	1	0	1	1
491307013	2	2	75	4	2	3	6	0	1	0	1	0	1	0	1	1	0	0	1	1	1	1	1	0	0	0	2	0	0	0	0	0	1	2	0	1	0	1	1	0	1	0	0	1	2	2	0	0	1
491870145	2	2	46	3	1	3	1	0	0	0	0	0	1	0	0	0	0	1	0	0	0	0	0	0	0	0	0	0	0	0	0	0	0	0	0	1	0	0	0	0	0	1	0	0	0	0	0	0	0
491606498	2	2	50	3	2	2	2	0	1	0	1	0	0	0	1	1	1	1	0	0	1	0	0	1	0	0	1	0	0	1	0	1	1	1	0	0	0	1	0	1	1	1	0	1	0	1	1	1	0
491632204	2	2	27	2	1	2	2	3	0	0	0	1	3	0	2	2	1	2	2	1	1	0	1	2	3	1	1	0	3	0	2	0	2	2	0	3	2	2	2	2	3	1	3	2	2	2	1	1	2
491606143	2	2	43	3	1	2	4	1	0	0	0	2	0	0	2	0	0	1	0	1	0	0	0	0	1	0	1	0	0	0	0	0	0	0	0	0	0	0	0	1	0	0	0	0	0	0	0	0	0
491797189	2	2	47	3	1	2	2	0	0	0	0	2	1	0	0	0	0	0	0	0	0	0	2	0	2	0	0	2	2	0	2	1	3	2	1	3	3	3	2	3	3	1	3	3	3	3	2	3	3
491308547	2	2	64	4	2	2	6	0	1	0	0	1	0	0	0	0	0	0	1	1	0	0	0	1	0	0	0	0	1	1	0	0	1	1	0	0	0	1	0	1	1	0	0	1	1	1	0	0	1
491688429	2	2	69	4	1	2	6	0	0	0	0	0	0	1	0	0	0	1	0	1	0	0	0	0	1	0	0	0	0	0	0	0	0	0	0	0	0	0	0	0	0	0	0	0	0	1	0	0	0
491786829	2	2	57	3	1	2	1	0	0	1	0	1	0	0	0	0	0	0	0	0	0	0	1	0	0	0	0	0	1	2	2	0	1	0	0	1	0	2	0	1	1	0	0	1	0	0	0	0	0
491918612	2	2	43	3	2	4	1	1	2	1	1	1	1	0	2	0	1	1	3	2	1	1	1	1	2	0	1	1	1	1	2	1	3	1	0	2	0	2	0	1	1	1	0	3	1	1	1	0	0
491703699	2	2	47	3	2	1	10	2	1	2	2	0	2	1	2	2	2	1	3	2	2	2	1	3	3	3	0	1	2	1	1	1	1	2	1	2	3	1	2	1	2	1	3	1	1	2	1	0	1
491607928	2	2	28	2	1	5	2	1	1	0	0	0	0	0	0	1	1	1	1	1	0	1	1	1	1	1	0	1	1	1	0	0	0	1	1	1	0	0	1	1	1	1	1	0	2	0	1	1	1
491782989	2	2	40	3	2	9	2	0	0	0	0	1	1	0	0	1	0	0	0	0	0	0	0	0	0	1	0	0	0	0	0	1	1	1	0	0	0	1	1	1	1	0	0	0	1	1	0	0	0
491785965	2	2	54	3	5	1	4	1	0	1	1	1	0	0	1	0	1	1	1	1	1	0	1	1	0	2	0	1	1	0	1	1	0	1	0	1	1	1	1	1	1	0	1	1	0	1	1	0	1
491624238	2	2	54	3	1	1	2	1	0	1	0	1	0	0	0	0	2	2	2	2	0	1	2	1	0	1	0	2	0	1	1	0	1	0	0	0	0	1	1	1	1	0	0	1	1	0	0	0	1
490913410	2	2	31	2	1	1	5	0	0	0	0	0	0	0	0	0	0	0	0	0	0	0	0	0	0	0	0	0	0	0	0	0	0	0	0	0	0	0	0	0	0	0	0	0	0	0	0	0	0
493236783	2	2	24	2	1	2	2	2	1	1	2	1	2	2	1	3	2	3	2	3	1	2	0	2	2	2	2	1	1	1	2	2	2	2	1	1	1	2	1	2	2	1	2	1	2	2	2	1	1
491783366	2	2	46	3	2	2	3	1	0	1	0	0	1	0	1	0	1	1	2	1	1	1	1	1	1	0	1	1	2	1	1	1	1	1	1	1	1	2	1	1	2	1	1	2	1	2	1	1	1
491298884	2	2	30	2	1	2	1	2	2	1	3	1	1	1	2	1	2	2	1	1	1	1	1	1	1	2	2	1	1	0	1	0	1	1	2	1	1	1	1	2	2	0	2	0	1	1	0	1	0
491625216	2	2	55	3	2	9	5	2	2	1	3	2	2	1	2	3	3	3	3	3	1	2	2	2	2	3	2	2	3	1	2	1	3	3	1	3	1	3	1	3	1	2	1	1	1	1	1	3	1
491298212	2	2	33	2	1	9	5	2	0	0	0	0	2	0	0	0	0	1	1	2	2	0	0	0	2	1	0	0	1	0	1	0	1	0	0	0	0	1	2	2	2	0	1	1	1	1	1	1	1
490884954	2	2	32	2	2	2	5	2	2	2	0	2	0	0	2	2	2	2	2	2	0	2	2	2	2	0	2	1	0	0	2	0	1	0	0	2	0	0	1	3	1	0	0	2	0	0	1	0	0
490943595	2	2	32	2	2	3	2	1	1	0	0	0	1	0	1	0	0	0	1	1	0	0	0	0	1	0	0	0	1	0	0	1	1	1	0	0	0	0	1	1	1	0	0	0	0	0	1	0	0
491033765	2	2	34	2	2	9	2	0	0	1	0	1	0	0	1	0	1	1	0	0	0	0	1	0	1	0	0	0	0	0	0	0	0	0	0	0	0	0	0	0	1	0	0	1	0	0	0	0	0
491304813	2	2	61	4	3	2	2	0	0	0	0	0	0	0	0	0	1	0	1	1	0	0	1	0	0	0	0	1	1	0	1	0	1	0	0	1	0	1	0	1	0	1	0	1	1	1	0	0	0
492351148	2	2	30	2	1	3	5	0	0	0	0	0	0	0	0	0	0	0	0	0	0	0	0	0	0	0	0	0	0	0	0	0	0	0	0	1	0	0	0	0	0	0	0	0	0	0	0	0	0
490956254	2	2	70	4	2	9	6	0	0	0	0	0	0	0	0	0	0	0	0	0	0	0	0	0	0	1	0	0	0	0	0	0	1	0	0	0	0	1	0	0	1	0	0	0	0	0	3	0	1
491605724	2	2	45	3	2	9	5	1	0	0	0	1	0	0	0	0	0	1	2	1	0	0	1	0	1	0	1	0	0	1	0	0	1	0	0	0	0	0	0	1	1	1	1	0	0	1	0	1	0
492353769	2	2	32	2	1	1	5	1	1	0	1	1	0	0	1	1	0	0	0	0	1	0	0	0	0	1	0	0	1	1	0	0	1	0	0	0	0	0	0	0	1	0	0	0	0	1	0	0	0
491303960	2	2	66	4	2	5	6	0	1	0	0	0	0	0	0	0	0	0	0	0	0	0	0	0	0	0	0	0	1	0	0	0	1	0	0	1	0	1	1	1	1	0	0	1	0	0	1	0	0
492567616	2	2	25	2	1	2	1	0	0	0	0	0	0	0	0	0	0	0	0	0	0	0	0	0	0	0	0	0	0	0	2	0	0	0	0	0	0	0	0	0	0	0	0	0	0	0	0	0	0
491312254	2	2	48	3	2	6	6	1	0	1	1	3	1	0	0	1	2	2	2	3	0	0	1	2	1	1	1	2	0	0	0	0	0	0	0	0	0	0	0	0	0	0	0	0	0	0	0	0	0
491783335	2	2	47	3	5	2	1	0	1	0	0	0	0	0	0	0	0	0	0	0	0	0	0	0	0	0	0	0	0	0	0	0	0	0	0	0	0	0	0	0	0	0	0	0	0	0	0	0	0
491740044	2	2	63	4	1	9	1	0	0	0	0	0	0	0	0	0	0	0	0	0	0	0	0	0	0	0	0	0	0	0	0	0	0	0	0	0	0	0	0	0	1	0	0	0	0	0	0	0	0
491302324	2	2	65	4	2	9	6	3	2	0	0	0	2	1	2	1	0	2	3	2	0	0	0	0	1	0	0	0	2	1	2	1	0	3	0	3	2	2	1	3	2	2	3	0	1	0	2	3	0
491606575	2	2	49	3	2	3	2	1	3	0	0	0	0	0	1	0	0	0	1	0	0	0	0	0	0	0	0	0	1	2	0	1	1	0	0	0	0	1	0	0	1	0	0	1	0	1	2	0	0
491689431	2	2	24	2	2	2	2	2	1	1	1	2	0	0	3	1	2	1	3	1	1	1	0	2	0	1	1	1	3	1	0	0	2	1	0	1	3	1	2	3	3	1	2	2	1	1	1	2	3
491036222	2	2	48	3	2	2	2	0	0	0	0	0	0	0	0	0	0	0	0	0	0	0	0	0	0	0	0	0	0	0	0	0	0	0	0	0	0	0	0	0	0	0	0	0	0	0	0	0	0
490884973	2	2	59	3	2	4	1	1	1	0	0	1	1	0	1	0	0	1	1	1	1	0	0	0	1	1	1	0	1	1	0	0	1	1	0	1	0	0	1	1	1	0	0	1	0	1	0	0	0
491090977	2	2	53	3	1	9	5	1	1	0	1	2	1	0	1	0	0	1	1	1	0	1	0	0	0	2	0	0	1	2	0	1	1	1	0	0	1	1	1	2	1	0	0	1	1	1	1	0	1
491799679	2	2	41	3	2	2	8	0	1	0	1	0	1	0	0	0	0	1	0	1	0	0	0	0	0	0	1	0	0	1	0	0	0	0	2	0	0	0	1	1	1	0	0	0	0	1	0	1	0
491297586	2	2	65	4	2	2	5	0	0	0	0	0	0	0	0	0	0	0	0	0	0	0	0	0	0	0	0	0	0	1	1	1	0	1	1	0	1	1	0	0	1	1	1	1	1	1	1	1	1
492604555	2	2	61	4	2	4	1	1	0	0	0	0	0	0	1	0	0	1	1	1	1	0	1	0	1	0	0	0	2	1	1	1	2	0	0	2	1	2	2	2	2	1	0	3	0	2	1	0	2
491018495	2	2	67	4	3	3	6	0	0	0	0	0	0	0	0	0	0	0	0	0	3	0	0	0	0	0	0	0	0	0	0	0	0	0	0	0	0	0	0	0	0	0	0	0	0	0	0	0	0
493104841	2	2	36	3	2	2	2	1	0	1	0	1	1	0	1	0	1	0	1	1	2	0	1	1	2	0	0	1	0	0	0	0	1	0	1	0	0	0	1	1	1	1	0	1	1	1	0	0	0
491619842	2	2	28	2	1	5	2	0	0	0	0	0	0	0	0	0	0	0	0	0	0	0	0	0	0	0	0	0	0	0	1	0	2	0	0	1	0	1	0	1	1	0	0	2	2	0	0	0	0
491637136	2	2	65	4	3	2	6	1	0	0	0	0	0	0	0	0	1	1	1	1	0	0	1	0	0	0	0	0	2	0	1	0	2	1	0	0	1	2	1	1	2	0	2	1	2	1	1	1	1
490882456	2	2	63	4	2	2	6	0	1	0	0	0	0	0	0	0	0	0	0	0	0	0	0	0	0	0	0	0	0	1	0	0	0	0	0	0	0	0	0	0	0	0	0	0	0	0	0	0	0
491611890	2	2	42	3	2	3	2	0	0	0	0	0	0	0	0	0	0	0	0	0	0	0	0	0	0	0	0	0	0	1	0	0	2	0	0	0	0	1	0	1	1	0	0	0	0	0	1	0	0
490900662	2	2	27	2	1	3	2	3	3	2	1	3	2	1	3	3	1	2	3	2	1	2	2	3	1	2	1	2	0	0	0	0	0	0	0	0	0	0	0	0	0	0	0	0	0	0	0	0	0
491301968	2	2	26	2	2	9	5	2	2	3	3	3	1	2	2	2	3	2	3	3	1	2	3	3	2	3	2	3	3	3	3	2	3	3	3	3	3	3	3	3	3	1	3	3	3	3	3	3	3
491630068	2	2	65	4	1	2	6	0	1	1	0	0	0	0	0	0	1	1	1	1	0	0	0	0	1	0	0	1	0	0	0	0	1	0	0	0	0	1	1	0	1	0	0	1	0	1	0	1	0
491067411	2	2	44	3	2	9	8	2	2	0	0	2	1	0	0	0	0	2	2	1	1	0	1	0	1	0	1	0	1	0	1	0	0	3	0	1	0	2	3	0	3	1	1	1	0	3	0	1	0
491310926	3	2	59	3	2	4	2	0	0	0	0	0	0	0	0	0	0	0	0	1	0	0	0	0	0	0	0	0	1	0	1	1	3	1	0	2	1	2	2	3	3	2	1	2	2	1	3	2	2
491785410	2	2	52	3	1	2	1	0	1	0	1	1	1	0	2	1	0	1	0	1	0	1	0	0	1	0	0	1	0	0	0	0	1	0	0	0	0	1	0	0	1	0	0	0	1	1	1	0	0
491815888	2	2	48	3	2	9	8	2	1	1	0	0	1	1	0	1	0	1	0	1	0	2	0	1	0	1	0	0	1	0	1	0	0	0	0	0	3	1	0	1	2	2	0	0	2	0	1	1	0
492025221	2	2	65	4	2	3	6	0	0	0	0	0	0	0	0	0	0	0	0	1	1	0	0	1	0	0	0	0	1	0	0	0	0	0	0	0	0	0	1	1	1	3	0	1	0	1	0	0	1
491806635	2	2	47	3	2	2	1	1	0	1	0	0	1	0	1	0	1	1	0	1	0	0	0	1	1	0	0	0	0	0	1	0	1	0	0	1	1	1	1	1	1	0	0	1	1	0	0	0	0
491300813	2	2	65	4	2	9	2	0	0	0	0	1	0	0	0	0	0	1	0	1	0	0	1	0	1	0	0	0	0	0	0	0	0	0	0	0	0	0	0	0	0	0	0	0	0	0	0	0	0
491873472	2	2	30	2	1	2	2	2	1	0	0	1	0	0	0	2	0	2	2	1	1	1	0	2	1	1	2	0	3	2	1	1	1	2	0	2	2	2	2	3	2	1	1	1	2	3	1	2	1
491815814	2	2	27	2	1	4	4	1	0	0	0	0	0	0	1	0	0	1	1	1	2	0	0	0	1	0	0	0	0	0	0	0	0	1	0	0	0	1	1	1	0	0	0	0	0	1	0	0	0
491634438	2	2	44	3	2	4	3	1	1	0	0	0	1	0	0	0	0	1	0	0	0	0	0	0	0	0	0	0	0	0	0	1	2	0	0	0	0	0	1	0	1	0	1	0	0	0	1	1	0
491805804	2	2	36	3	2	2	1	1	1	0	0	0	0	0	0	0	0	0	1	1	0	0	0	1	0	0	0	0	0	0	0	0	0	0	0	0	0	0	1	0	1	0	0	0	1	0	0	0	0
491626782	2	2	36	3	2	4	1	1	0	0	0	0	0	0	0	0	0	0	0	0	0	0	0	0	0	0	0	0	0	0	0	0	0	0	0	0	0	0	0	0	0	0	0	0	0	0	0	0	0
491606381	2	2	59	3	5	9	9	0	0	0	0	0	0	0	0	0	0	0	0	0	0	0	0	0	0	0	0	0	1	1	0	0	0	0	0	0	0	1	1	0	0	0	0	0	0	1	0	0	1
490881464	2	2	71	4	3	2	6	1	0	1	1	1	1	1	0	1	1	1	1	1	1	1	0	1	1	1	0	0	1	1	1	1	1	1	1	2	1	2	1	1	1	1	1	1	1	1	1	1	1
491786019	2	2	54	3	2	3	2	0	0	0	0	0	0	0	0	0	0	0	0	0	0	0	0	0	1	0	0	0	1	1	0	0	0	1	0	1	1	0	1	1	1	0	0	0	0	0	0	0	0
491311809	2	2	60	3	2	9	8	0	0	0	0	0	0	0	0	0	0	0	1	0	0	0	0	0	0	0	0	0	0	0	0	0	0	0	0	0	0	0	0	0	1	0	0	0	0	0	0	0	0
492594819	2	2	42	3	1	2	2	2	1	1	1	2	1	1	2	2	1	1	2	2	1	1	2	1	1	1	2	1	2	2	2	0	3	0	0	1	1	2	1	1	2	2	1	2	1	1	2	1	1
491786345	2	2	36	3	1	9	1	1	0	0	0	0	0	0	1	0	1	1	0	1	0	0	1	1	1	0	2	1	2	0	1	0	2	2	0	0	0	2	0	2	3	0	0	1	2	1	1	1	1
490953001	2	2	73	4	2	4	6	0	0	0	0	0	0	0	0	0	0	0	0	0	0	0	0	0	0	0	0	0	0	0	0	0	0	0	0	0	0	0	0	0	0	0	0	0	0	0	0	0	0
491319591	2	2	63	4	2	9	3	1	0	0	0	0	0	0	0	0	0	0	0	1	0	0	1	0	0	0	0	0	0	0	0	0	0	0	0	0	0	0	0	0	0	3	0	0	0	0	0	0	0
492759977	2	2	45	3	2	2	5	2	0	1	0	1	0	1	0	0	1	1	2	2	0	1	1	2	0	2	1	0	3	0	1	0	2	3	3	1	2	1	2	3	3	1	3	2	2	0	3	3	2
491803105	2	2	44	3	2	9	2	0	0	0	0	0	0	0	0	0	0	0	0	0	0	0	0	0	0	0	0	0	0	0	0	0	0	1	0	2	0	0	1	0	1	0	0	1	0	1	0	1	0
491606564	2	2	64	4	5	1	8	1	0	1	0	0	0	1	0	0	1	0	1	2	0	0	1	0	1	0	1	1	2	2	0	0	0	1	1	1	0	1	2	1	2	1	1	1	0	0	0	1	0
490909372	2	2	32	2	1	2	1	1	1	0	0	0	0	0	0	0	0	1	1	1	1	0	0	0	0	1	0	0	0	0	0	0	0	1	0	0	0	0	1	1	0	0	0	0	1	1	0	0	1
491612617	2	2	73	4	4	2	6	0	1	1	3	3	1	0	1	0	2	1	2	3	0	0	1	0	2	3	3	2	2	2	3	1	3	3	0	1	1	2	0	2	3	1	1	3	1	2	2	3	1
491622383	2	2	29	2	1	2	2	2	0	0	0	1	1	0	2	0	0	2	2	2	0	0	1	0	1	2	0	0	1	0	1	0	1	1	0	3	0	1	1	3	3	0	2	1	1	1	0	2	0
491611513	2	2	49	3	2	2	8	0	1	1	1	0	0	0	0	0	0	0	1	1	0	0	0	0	0	0	1	0	0	0	0	0	0	0	0	0	0	0	0	0	0	0	0	0	0	0	0	0	0
491738932	2	2	27	2	2	2	5	2	2	2	2	2	2	1	1	2	2	2	2	2	1	2	2	2	2	2	2	3	1	1	1	1	1	1	1	1	1	1	1	1	1	1	1	1	1	1	1	1	1
491076915	2	2	33	2	1	2	2	1	1	1	1	1	1	0	0	0	1	1	1	1	0	0	1	1	1	0	0	0	1	1	1	0	2	1	0	1	1	2	1	1	2	1	0	1	1	1	0	1	1
492568048	2	2	47	3	1	2	2	2	2	2	1	2	1	0	1	0	2	1	2	3	1	1	2	1	1	2	1	2	2	2	2	1	1	2	1	2	1	2	2	2	2	2	1	2	1	1	1	1	2
491611200	3	2	31	2	1	3	1	0	0	1	0	1	1	0	0	0	1	0	0	1	0	0	1	0	1	0	0	0	0	0	1	0	1	0	0	0	0	1	1	1	1	0	0	1	0	1	0	0	0
490919006	2	2	26	2	2	9	7	1	0	2	3	1	3	0	0	3	2	0	1	3	1	2	3	3	1	0	0	3	0	3	2	0	0	1	0	0	2	1	1	1	3	0	0	2	0	1	0	3	3
491786063	3	2	56	3	2	9	5	2	1	3	1	3	3	0	1	3	3	2	3	3	1	2	3	3	3	1	3	3	0	0	0	0	0	0	0	0	0	0	0	0	0	0	0	0	0	0	0	0	0
491834241	2	2	52	3	1	1	5	0	0	0	0	0	0	0	0	0	0	0	1	1	0	0	0	1	0	0	0	0	1	1	3	0	3	0	0	1	0	3	3	3	3	0	2	3	1	3	0	0	3
491784991	2	2	38	3	5	2	2	1	1	1	0	2	1	1	1	1	1	1	0	1	1	0	1	0	1	1	1	2	0	0	0	0	0	0	0	0	0	1	0	0	1	0	0	0	0	1	0	0	0
492185421	2	2	57	3	3	2	6	2	2	0	1	1	1	1	1	1	2	1	1	1	2	1	2	1	2	1	1	1	1	1	1	1	1	1	1	1	1	1	1	1	1	1	2	1	1	1	1	1	1
491714448	2	2	85	4	3	1	10	1	1	1	1	1	1	1	1	1	1	1	1	1	1	0	1	1	1	1	1	1	3	2	2	2	2	2	3	2	2	3	3	3	2	1	3	2	2	3	3	2	2
491317252	2	2	31	2	2	4	2	0	0	0	1	0	1	0	0	0	0	1	1	0	3	0	0	0	1	0	0	0	1	0	0	0	0	0	0	0	0	0	0	0	0	0	0	0	0	0	0	0	0
491784466	2	2	33	2	2	9	1	1	0	1	0	1	1	0	0	1	1	1	1	1	0	0	1	0	0	1	0	1	3	2	1	1	1	1	0	2	1	1	1	2	1	1	1	1	0	1	0	1	1
492351903	2	2	29	2	1	1	7	1	1	1	1	1	1	1	1	1	1	1	1	1	1	1	1	1	1	1	1	1	3	3	3	2	3	3	3	2	1	3	3	3	3	2	3	3	3	2	3	3	3
491796515	2	2	72	4	5	3	6	2	2	2	2	2	2	0	1	2	1	2	2	2	0	2	0	0	2	2	2	2	1	1	1	0	1	1	0	0	0	1	1	1	1	2	1	1	1	1	1	1	1
490881035	2	2	30	2	1	3	2	1	0	1	0	1	0	0	1	1	1	1	1	2	0	0	0	1	0	0	0	0	0	0	0	0	1	0	0	0	0	0	0	0	0	0	0	1	0	0	0	0	1
490893644	2	2	32	2	1	2	2	0	0	0	0	0	0	0	0	0	0	0	0	0	0	0	0	0	0	0	0	0	0	0	0	0	0	0	0	0	0	0	0	0	0	0	0	0	0	0	0	0	0
491846979	2	2	22	2	1	3	2	2	1	1	0	1	0	0	2	1	2	1	2	1	1	0	2	2	2	0	0	2	1	0	1	0	1	1	0	1	1	2	2	1	2	2	1	2	3	2	0	1	2
491799410	2	2	32	2	2	4	1	0	1	0	2	0	0	0	2	0	0	1	0	1	0	0	0	0	1	1	0	0	2	1	1	1	2	1	0	0	1	1	1	2	1	1	0	2	0	2	1	1	1
491311500	2	2	68	4	5	1	6	1	3	1	3	3	2	3	2	1	3	1	2	3	1	1	2	3	2	1	2	2	2	3	1	1	1	1	2	2	2	2	1	2	2	1	3	2	2	1	2	3	2
491605806	2	2	53	3	2	2	2	1	0	1	0	0	0	1	0	0	1	0	3	1	0	0	1	3	0	3	0	2	0	0	0	0	0	0	0	0	0	0	0	0	0	0	0	0	0	0	0	0	0
491301089	2	2	44	3	2	9	5	1	1	1	1	3	2	2	1	1	2	1	3	2	0	1	1	2	2	1	3	1	2	1	1	2	3	1	0	1	1	2	2	2	2	1	1	2	2	3	1	1	1
490893916	2	2	31	2	1	3	2	1	1	1	0	1	1	0	1	1	1	1	1	1	1	0	1	1	1	1	1	0	1	1	1	0	1	1	0	1	0	1	2	1	1	1	0	1	1	1	0	1	1
493113467	2	2	56	3	2	9	3	2	3	1	1	3	0	1	2	0	2	1	2	2	1	0	2	2	1	2	3	3	3	3	3	2	2	1	3	0	0	3	2	1	3	1	2	3	3	1	2	2	1
491309544	2	2	35	3	1	1	2	1	1	0	0	1	0	0	1	1	1	1	1	1	0	0	1	0	1	0	1	0	1	1	0	0	1	1	0	1	1	0	1	1	1	1	1	1	0	1	1	1	0
491624667	2	2	70	4	2	3	6	1	0	1	0	1	2	2	2	0	1	1	1	2	0	1	1	0	1	0	2	1	1	1	1	0	1	0	0	0	0	1	1	2	2	0	1	1	0	1	0	1	0
490895535	2	2	57	3	2	4	1	1	1	0	0	1	0	1	1	0	0	1	1	1	0	0	1	0	0	1	0	0	1	2	1	0	0	1	0	1	0	2	1	2	2	0	0	1	0	1	0	1	0
492352421	2	2	37	3	2	4	2	2	1	1	3	2	1	2	2	2	2	2	0	3	1	1	1	0	2	3	2	2	0	0	0	0	0	0	0	0	0	0	0	0	0	0	0	0	0	0	0	0	0
491297534	2	2	44	3	2	2	8	0	0	0	1	1	2	1	0	0	3	2	2	2	0	0	0	3	3	0	2	2	0	0	0	1	3	1	0	2	1	1	2	2	2	0	3	1	3	2	0	1	1
491803207	2	2	43	3	2	2	8	1	0	0	0	0	2	0	1	0	0	0	1	0	0	0	0	0	2	0	0	0	1	1	0	0	1	1	0	1	0	1	1	1	2	1	0	1	1	2	1	0	0
491297655	2	2	39	3	2	3	1	0	0	0	0	0	0	0	0	0	0	0	0	1	0	0	0	0	1	0	0	0	0	0	0	0	0	0	0	0	0	0	0	0	0	0	0	0	0	0	0	0	0
491088228	2	2	58	3	2	2	5	3	0	2	2	2	2	0	2	2	2	2	2	3	2	2	3	3	2	2	2	2	3	3	2	3	2	3	3	3	2	2	3	3	3	1	3	3	2	2	3	3	2
491782971	2	2	60	3	2	4	2	0	0	0	0	0	0	0	0	0	0	1	1	1	0	0	0	0	0	1	0	0	1	1	1	2	1	0	1	1	1	1	2	2	1	1	1	1	0	1	2	2	1
491710862	2	2	65	4	5	3	1	0	1	0	0	0	0	0	1	0	0	0	1	1	0	0	0	0	1	0	0	0	2	0	1	0	1	1	0	3	0	1	2	2	2	0	0	1	1	1	0	2	1
493037278	2	2	35	3	2	4	2	0	0	0	0	0	0	0	0	0	0	0	0	0	0	0	0	0	1	0	0	0	1	0	0	1	1	0	0	0	1	1	1	2	1	1	1	1	0	1	2	1	0
491622793	2	2	65	4	5	2	6	1	0	0	0	1	2	0	0	0	0	1	1	1	0	1	1	0	0	1	1	0	1	0	0	0	0	0	0	0	3	1	1	1	1	0	1	1	1	0	1	1	1
491785463	2	2	53	3	2	2	5	0	0	0	0	0	0	0	0	0	0	0	0	0	0	0	0	0	0	0	0	0	1	0	0	0	0	0	0	0	1	0	1	0	1	0	0	0	0	2	0	1	0
491874726	2	2	67	4	4	9	6	0	0	0	0	0	0	0	0	0	0	0	0	0	0	0	0	0	0	0	0	0	0	0	0	0	0	0	0	0	0	0	0	0	0	0	0	0	0	0	0	0	0
491820524	2	2	38	3	2	2	1	0	1	0	0	0	0	0	0	0	0	0	1	0	1	0	0	0	1	1	0	0	0	0	0	0	0	0	0	1	0	0	1	1	0	0	0	0	0	1	0	0	0
491631942	2	2	68	4	2	9	2	0	0	1	0	1	0	0	0	0	0	0	0	0	0	0	0	0	0	0	0	0	1	0	1	1	0	1	0	0	1	1	1	2	1	2	2	1	0	2	1	3	0
491783751	2	2	74	4	1	9	6	1	0	0	0	1	1	0	0	1	0	1	2	2	1	0	0	0	1	0	1	0	1	0	1	0	2	1	0	0	1	1	1	2	2	0	0	1	0	1	1	1	1
491633826	2	2	24	2	1	2	2	1	1	2	1	1	0	2	1	2	2	1	1	1	1	2	1	1	1	1	1	1	0	0	1	0	2	1	2	2	2	2	2	2	2	1	0	2	1	2	0	2	0
491668416	2	2	48	3	2	4	2	2	2	2	2	2	1	2	2	2	2	2	2	2	2	2	2	2	2	1	2	2	1	2	2	1	1	2	2	1	2	2	1	2	2	2	2	1	2	1	1	1	2
491629812	2	2	37	3	1	5	1	0	1	0	0	0	0	0	1	0	0	0	0	0	0	0	0	0	0	0	0	0	1	0	0	1	0	0	0	0	0	0	0	1	0	0	0	0	0	0	0	0	0
492045728	2	2	50	3	2	2	1	1	0	0	0	0	1	0	0	0	0	1	2	1	0	0	0	0	1	1	1	0	0	0	0	0	0	0	0	0	0	0	0	0	1	1	0	0	0	1	1	0	0
491615272	2	2	55	3	5	1	5	0	1	0	1	0	0	0	0	0	1	1	0	1	1	0	1	0	0	1	0	0	1	2	1	1	2	1	0	0	0	1	1	1	1	1	0	2	0	0	2	1	0
491300109	2	2	55	3	1	2	1	0	1	0	0	1	0	0	1	0	1	1	1	1	0	0	1	0	1	0	0	0	1	2	0	0	0	1	0	0	0	1	1	1	1	1	0	0	0	1	0	0	0
491626334	2	2	62	4	2	3	6	3	0	0	2	1	1	3	1	0	0	2	3	2	0	0	1	0	2	3	2	0	3	0	1	3	0	3	0	1	1	0	3	3	3	1	1	0	0	3	3	3	0
491790485	2	2	51	3	1	2	9	1	1	1	1	0	0	1	1	0	1	1	1	2	1	1	2	1	2	1	1	1	1	1	2	1	1	0	1	1	0	1	0	2	3	0	1	0	1	1	2	0	2
491792706	2	2	42	3	2	1	5	0	0	0	0	1	1	0	0	0	0	1	0	1	1	0	0	0	0	0	1	0	1	0	0	0	1	0	0	0	0	0	1	1	1	1	0	0	0	1	0	0	0
492104353	2	2	47	3	2	4	1	2	0	2	0	2	1	1	1	1	2	2	2	3	1	1	2	2	1	1	2	2	1	0	1	1	1	1	1	1	1	2	1	2	2	0	1	1	3	1	2	1	2
493114693	2	2	51	3	2	9	3	0	0	0	0	1	1	0	0	0	0	0	0	0	0	0	0	1	0	0	1	1	0	0	1	1	1	2	0	0	0	0	2	1	1	0	0	1	0	1	2	1	0
491298370	2	2	45	3	1	2	2	0	0	0	0	1	0	0	0	0	0	0	0	1	0	0	1	0	1	0	0	0	0	0	0	0	0	1	0	0	0	0	1	1	1	0	0	0	0	1	0	0	0
491297570	2	2	27	2	2	1	3	0	0	1	0	1	0	0	0	0	1	1	1	1	0	1	1	1	1	0	1	1	0	0	0	0	1	0	0	1	0	0	0	0	0	0	0	0	0	0	0	0	0
491628564	2	2	44	3	2	3	1	0	0	0	0	0	0	0	0	0	0	0	0	0	0	0	0	0	0	0	0	0	0	0	0	0	0	0	0	0	0	0	1	0	1	0	0	0	0	0	0	0	0
491789449	2	2	58	3	2	4	1	0	1	0	1	0	0	0	0	0	0	1	1	0	0	0	0	0	0	0	0	0	1	1	0	1	0	0	0	0	0	0	1	2	1	1	0	0	0	0	0	0	0
493265092	2	2	30	2	2	1	5	0	0	0	0	0	0	0	0	0	0	0	0	0	0	0	0	0	0	0	0	0	0	0	0	0	0	0	0	0	0	0	1	0	0	0	0	0	0	0	0	0	0
491712752	2	2	24	2	2	1	7	2	2	2	0	3	1	1	1	1	3	2	2	3	2	1	3	3	1	0	0	2	1	0	1	1	3	0	1	1	0	3	0	2	2	2	1	2	1	1	1	0	1
491298246	2	2	78	4	3	3	6	0	1	0	0	0	0	0	0	0	0	0	0	0	0	0	0	0	0	0	0	0	0	1	0	0	0	0	0	0	0	0	0	0	0	0	0	0	0	0	0	0	0
491871491	2	2	67	4	2	9	6	0	0	0	1	0	1	0	0	0	0	0	0	1	0	0	0	0	0	0	0	0	0	1	0	0	0	1	0	0	0	0	0	1	1	0	0	0	0	1	0	0	0
491622467	2	2	50	3	2	9	2	0	0	0	0	0	0	0	0	0	0	0	0	0	0	0	0	0	0	0	0	0	0	0	0	0	1	0	0	0	0	0	1	1	2	2	0	0	0	0	0	0	0
491084139	2	2	31	2	1	2	2	1	0	2	0	2	1	0	1	0	1	1	1	1	1	0	0	0	0	0	0	1	2	0	2	1	2	2	0	0	1	2	2	1	2	0	0	1	1	2	0	1	0
490884045	2	2	42	3	2	2	8	2	2	2	1	2	1	0	2	2	2	2	3	3	1	2	2	2	2	1	1	2	3	1	1	0	2	2	0	2	2	2	2	2	3	0	2	2	1	2	0	1	3
491037155	2	2	34	2	2	6	4	0	0	0	0	0	0	0	1	0	0	0	1	1	1	0	0	0	2	0	0	0	0	0	1	0	0	0	0	0	0	1	1	0	2	0	0	0	0	0	0	0	0
491797076	2	2	27	2	1	2	2	0	0	0	0	0	1	0	0	0	0	1	2	1	0	0	0	0	1	0	0	0	1	3	1	2	3	2	0	1	1	3	2	1	3	1	2	3	0	2	3	2	3
491798017	2	2	63	4	5	2	1	1	1	0	1	1	1	0	3	1	0	1	2	1	0	0	1	0	0	0	0	0	3	0	1	0	1	0	0	2	0	1	1	1	2	1	0	1	0	0	0	1	0
491848430	2	2	38	3	1	3	2	0	1	0	0	1	0	0	0	0	0	0	3	0	1	0	0	0	0	0	0	0	0	1	0	0	0	0	0	0	0	0	0	0	0	0	0	0	0	0	0	0	0
491785751	2	2	53	3	1	3	1	0	0	0	0	0	0	0	0	0	0	0	0	0	0	0	0	0	0	0	0	0	1	1	0	0	1	1	0	1	0	0	1	1	1	0	0	1	0	1	0	1	1
491632073	2	2	56	3	2	4	2	0	0	0	0	1	2	0	0	0	0	0	1	1	0	0	0	2	1	0	0	0	3	0	1	0	2	2	0	0	0	1	0	2	3	0	0	1	3	1	0	0	1
491797812	2	2	41	3	1	1	5	2	2	1	0	0	0	0	1	0	2	1	1	1	1	0	1	1	2	0	0	1	2	2	0	1	1	1	0	1	1	1	1	1	2	2	0	1	2	1	1	0	1
491808660	2	2	54	3	1	2	5	0	0	0	0	0	0	0	0	0	0	0	0	0	0	0	0	0	0	0	0	0	0	0	0	0	0	0	0	0	0	0	0	0	0	0	0	0	0	0	0	0	0
491612500	2	2	32	2	2	2	2	0	0	0	0	0	0	0	0	0	0	0	0	0	0	0	0	0	0	0	0	0	1	0	0	0	1	0	0	1	1	1	1	1	1	0	0	1	1	1	1	0	0
491607354	2	2	47	3	1	2	2	0	0	1	2	1	0	1	0	1	2	1	1	1	0	0	1	2	0	1	0	0	0	0	0	0	0	0	0	0	0	0	0	0	0	0	0	0	0	0	0	0	0
491793007	2	2	48	3	1	2	2	1	0	0	0	0	0	0	0	0	0	1	1	0	0	0	0	0	1	0	0	0	0	0	0	0	0	0	0	0	0	0	1	1	0	0	0	1	0	0	0	0	0
493124714	2	2	64	4	2	1	6	0	1	0	0	0	0	0	1	0	0	1	0	1	3	0	0	0	1	0	0	0	3	1	2	0	3	0	0	1	1	1	1	1	3	1	2	1	0	1	1	1	1
492601364	2	2	22	2	1	2	7	1	0	0	0	0	0	0	1	0	0	0	1	1	0	0	0	1	0	0	0	0	2	1	0	2	0	1	1	0	1	0	1	1	1	1	1	0	0	1	1	1	0
491628592	2	2	43	3	5	2	2	0	1	0	0	0	0	0	0	0	0	0	0	0	0	0	0	0	0	0	0	0	3	3	3	2	0	2	3	2	0	2	3	0	3	3	0	3	2	3	2	2	3
491609137	2	2	69	4	1	1	6	0	0	0	0	0	0	0	0	0	0	0	0	0	0	0	0	0	0	0	0	0	1	1	1	0	0	1	0	2	0	0	1	1	1	2	0	1	0	2	0	0	0
490985135	2	2	45	3	5	9	5	2	2	2	1	1	1	1	1	2	2	1	1	2	1	1	1	2	2	1	2	1	1	0	0	0	0	2	0	0	2	0	1	2	1	0	1	0	0	2	1	1	0
491835652	2	2	56	3	1	1	2	0	0	0	0	0	0	0	0	0	0	0	0	0	0	0	0	0	0	0	0	0	0	0	0	0	1	0	0	0	0	0	0	1	0	0	0	0	0	0	0	0	0
491705870	2	2	64	4	4	2	5	1	2	1	1	1	1	0	2	0	1	2	1	1	1	0	1	0	2	0	2	1	2	1	1	1	2	1	0	1	2	2	2	2	2	1	1	2	0	2	1	1	1
492117598	2	2	29	2	1	1	5	1	0	0	0	1	0	0	1	0	1	1	1	0	0	0	0	0	1	0	0	0	1	0	1	0	2	0	0	1	1	1	2	1	2	0	0	2	0	1	0	3	1
491870506	2	2	35	3	2	3	1	1	0	0	0	0	0	0	1	0	0	0	0	1	0	0	0	0	0	0	0	0	0	1	2	1	2	0	0	0	2	1	0	2	2	0	0	1	0	1	1	0	2
[truncated: 26 more columns]
